# Supplementary material for: Gene expression and DNA methylation are extensively coordinated with MRI-based brain microstructural characteristics
Source: Brain Imaging Behav. 2018 Jun 22;13(4):963–72. doi: 10.1007/s11682-018-9910-4 (PMC6309607; doi:10.1007/s11682-018-9910-4)
Supplement: Supplementary file 2 — (XLSX 271 kb) [file 11682_2018_9910_MOESM2_ESM.xlsx]

## Sheet: Table 1
Region Number	impact score	Region Name
82	39.0018	RightRostralMiddleFrontal
14	36.1403	RightPutamen
67	23.5248	RightLateralOrbitoFrontal
13	17.8177	RightCaudate
83	15.8548	RightSuperiorFrontal
69	8.4161	RightMedialOrbitoFrontal
75	7.9537	RightParsTriangularis
90	7.8043	RightInsula
74	7.243	RightParsOrbitalis
48	6.2778	LeftRostralMiddleFrontal
15	4.3799	RightPallidum
12	3.7087	RightThalamusProper
49	3.6001	LeftSuperiorFrontal
87	3.5933	RightFrontalPole
35	1.3339	LeftMedialOrbitoFrontal
73	1.1811	RightParsOpercularis
70	1.1508	RightMiddleTemporal
86	1.0534	RightSupramarginal
18	1.0297	RightAccumbensArea

## Sheet: Table 2
RegionNumber1	RegionNumber2	impact score	RegionName1	RegionName2
14	82	13.1841	RightPutamen	RightRostralMiddleFrontal
14	67	9.468	RightPutamen	RightLateralOrbitoFrontal
13	82	7.4522	RightCaudate	RightRostralMiddleFrontal
14	83	6.0064	RightPutamen	RightSuperiorFrontal
67	90	3.2694	RightLateralOrbitoFrontal	RightInsula
13	67	2.7399	RightCaudate	RightLateralOrbitoFrontal
14	69	2.5336	RightPutamen	RightMedialOrbitoFrontal
48	82	2.1058	LeftRostralMiddleFrontal	RightRostralMiddleFrontal
13	74	2.0012	RightCaudate	RightParsOrbitalis
82	90	1.999	RightRostralMiddleFrontal	RightInsula
13	83	1.9811	RightCaudate	RightSuperiorFrontal
15	82	1.8883	RightPallidum	RightRostralMiddleFrontal
14	74	1.6997	RightPutamen	RightParsOrbitalis
14	75	1.6916	RightPutamen	RightParsTriangularis
48	83	1.6286	LeftRostralMiddleFrontal	RightSuperiorFrontal
13	69	1.622	RightCaudate	RightMedialOrbitoFrontal
12	82	1.583	RightThalamusProper	RightRostralMiddleFrontal
49	82	1.5522	LeftSuperiorFrontal	RightRostralMiddleFrontal
67	82	1.5257	RightLateralOrbitoFrontal	RightRostralMiddleFrontal
13	75	1.2931	RightCaudate	RightParsTriangularis
14	87	1.2237	RightPutamen	RightFrontalPole
67	69	1.111	RightLateralOrbitoFrontal	RightMedialOrbitoFrontal
15	83	1.0996	RightPallidum	RightSuperiorFrontal
83	90	1.0554	RightSuperiorFrontal	RightInsula

## Sheet: Table 3
RegionNumber	impact score	RegionName
83	25.736	RightSuperiorFrontal
14	18.9475	RightPutamen
79	16.8592	RightPreCentral
82	12.3955	RightRostralMiddleFrontal
86	9.1567	RightSuperamarginal
12	8.5517	RightThalamusProper
77	8.4714	RightPostCentral
84	8.4187	RightSuperiorParietal
15	8.1644	RightPallidum
73	7.7027	RightParsOpercularis
13	6.7806	RightCaudate
59	6.1482	RightCaudalMiddleFrontal
72	5.9124	RightParaCentral
90	5.8283	RightInsula
67	5.3564	RightLateralOrbitoFrontal
49	4.6081	LeftSuperiorFrontal
63	4.41	RightInferiorParietal
80	3.6703	RightPrecuneus
70	3.2469	RightMiddleTemporal
75	2.1313	RightParsTriangularis
85	1.9648	RightSuperiorTemporal
48	1.7641	LeftRostralMiddleFrontal
1	1.7267	AxialSectionThroughMedulla
64	1.4927	RightInferiorTemporal
69	1.4657	RightMedialOrbitoFrontal
62	1.3927	RightFusiform
74	1.2624	RightParsOrbitalis
57	1.167	RightBanksSuperiorTemporalSulcus
45	1.1159	LeftPreCentral
16	1.1118	RightHippocampus

## Sheet: Table 4
RegionNumber1	RegionNumber2	impact score	RegionName1	RegionName2
14	83	6.6274	RightPutamen	RightSuperiorFrontal
73	83	3.5034	RightParsOpercularis	RightSuperiorFrontal
84	86	3.3293	RightSuperiorParietal	RightSuperamarginal
79	83	3.1221	RightPreCentral	RightSuperiorFrontal
14	82	2.6781	RightPutamen	RightRostralMiddleFrontal
15	79	2.554	RightPallidum	RightPreCentral
12	83	2.379	RightThalamusProper	RightSuperiorFrontal
14	67	1.8349	RightPutamen	RightLateralOrbitoFrontal
49	83	1.7635	LeftSuperiorFrontal	RightSuperiorFrontal
14	79	1.7516	RightPutamen	RightPreCentral
15	83	1.5822	RightPallidum	RightSuperiorFrontal
77	79	1.3899	RightPostCentral	RightPreCentral
13	82	1.2676	RightCaudate	RightRostralMiddleFrontal
12	79	1.2646	RightThalamusProper	RightPreCentral
59	73	1.2267	RightCaudalMiddleFrontal	RightParsOpercularis
15	77	1.1756	RightPallidum	RightPostCentral
67	90	1.1335	RightLateralOrbitoFrontal	RightInsula
12	77	1.0841	RightThalamusProper	RightPostCentral
12	13	1.0667	RightThalamusProper	RightCaudate
13	83	1.0548	RightCaudate	RightSuperiorFrontal

## Sheet: Table 5
RegionNumber	impact score	RegionName
83	20.0921	RightSuperiorFrontal
82	18.316	RightRostralMiddleFrontal
14	17.257	RightPutamen
67	9.2347	RightLateralOrbitoFrontal
70	7.9535	RightMiddleTemporal
73	7.7974	RightParsOpercularis
13	7.5487	RightCaudate
64	7.0918	RightInferiorTemporal
62	6.7996	RightFusiform
84	6.2281	RightSuperiorParietal
63	6.1859	RightInferiorParietal
85	6.0766	RightSuperiorTemporal
86	5.9765	RightSupraMarginal
90	5.9744	RightInsula
59	5.3697	RightCaudalMiddleFrontal
79	5.1107	RightPreCentral
80	5.018	RightPrecuneus
75	3.8385	RightParsTriangularis
49	3.7081	LeftSuperiorFrontal
69	3.6984	RightMedialOrbitoFrontal
48	3.5982	LeftRostralMiddleFrontal
66	3.4794	RightLateralOcciptal
77	3.3102	RightPostCentral
12	3.0393	RightThalamusProper
74	2.6125	RightParsOrbitalis
15	2.4058	RightPallidum
76	2.1429	RightPeriCalcarine
72	1.7771	RightParaCentral
68	1.5749	RightLingual
87	1.4085	RightFrontalPole
16	1.3161	RightHippocampus
57	1.2841	RightBanksSuperiorTemporalSulcus
50	1.1343	LeftSuperiorParietal
*Only regions with %>1.0 are listed here.

## Sheet: Table 6
RegionNumber1	RegionNumber2	impact score	RegionName1	RegionName2
14	83	5.1927	RightPutamen	RightSuperiorFrontal
14	82	4.4174	RightPutamen	RightRostralMiddleFrontal
73	83	3.2993	RightParsOpercularis	RightSuperiorFrontal
14	67	3.0567	RightPutamen	RightLateralOrbitoFrontal
13	82	2.6486	RightCaudate	RightRostralMiddleFrontal
64	70	2.4312	RightInferiorTemporal	RightMiddleTemporal
84	86	1.6341	RightSuperiorParietal	RightSupraMarginal
67	90	1.5492	RightLateralOrbitoFrontal	RightInsula
62	66	1.4273	RightFusiform	RightLateralOcciptal
62	64	1.3893	RightFusiform	RightInferiorTemporal
48	83	1.3743	LeftRostralMiddleFrontal	RightSuperiorFrontal
59	73	1.3469	RightCaudalMiddleFrontal	RightParsOpercularis
49	83	1.339	LeftSuperiorFrontal	RightSuperiorFrontal
13	83	1.2962	RightCaudate	RightSuperiorFrontal
63	84	1.2432	RightInferiorParietal	RightSuperiorParietal
12	83	1.0903	RightThalamusProper	RightSuperiorFrontal
63	70	1.0711	RightInferiorParietal	RightMiddleTemporal
77	79	1.04	RightPostCentral	RightPreCentral
*Only region pairs with %>1.0 are listed here.

## Sheet: Table 7
gene symbol	module ID
AC093726.4	23
AC123886.2	23
ACTN2	23
ACTR3B	23
ADCY1	23
AGK	23
ALDOA	23
AP1S1	23
AP2A1	23
AP4S1	23
APBA2	23
APITD1	23
ARHGEF9	23
ARMCX5	23
ARPP21	23
ATG16L1	23
ATP2B2	23
ATP2B3	23
ATP6V0C	23
ATP6V0D1	23
ATXN7L1	23
BCAT1	23
BHLHB9	23
C11orf87	23
C14orf129	23
C16orf87	23
C17orf100	23
C17orf107	23
C1orf216	23
C2orf56	23
C3orf80	23
C9orf129	23
C9orf91	23
CACNA1B	23
CACNA1C	23
CACNA2D3	23
CADM3	23
CALB1	23
CALM3	23
CAMK4	23
CAMKK2	23
CARS	23
CASQ1	23
CBLN4	23
CDH13	23
CDK14	23
CDK20	23
CEP41	23
CHGB	23
CLSTN3	23
CLUL1	23
CMIP	23
CNIH3	23
CNNM2	23
CNTNAP1	23
CSMD1	23
CYP26B1	23
DAB1	23
DCAF4	23
DCAF6	23
DCBLD1	23
DGKB	23
DIRAS2	23
DLEU7	23
DLGAP1	23
DLGAP1-AS4	23
DLGAP2	23
DNAJC5	23
DNM1	23
EFNB3	23
EFTUD2	23
EGR1	23
EGR3	23
EHD3	23
ELMOD1	23
ELOVL6	23
ENC1	23
FAM163B	23
FAM19A1	23
FAM40B	23
FAM49A	23
FAM84A	23
FAT3	23
FGFR1OP	23
GABRA3	23
GABRA4	23
GABRA5	23
GABRG2	23
GAD1	23
GAPDH	23
GDAP1	23
GGT7	23
GNAL	23
GPI	23
GPR176	23
GREM2	23
GRM7	23
GS1-358P8.4	23
HCN1	23
HMP19	23
HPCAL4	23
INPP4A	23
KCNAB1	23
KCNK1	23
KCNV1	23
KHDRBS2	23
KIAA0182	23
KIAA0513	23
KIAA1045	23
KIAA1211L	23
KIAA1467	23
KIAA1549L	23
KIAA1644	23
KLC1	23
KRT222	23
LINC00507	23
LINGO1	23
LONRF2	23
LPPR5	23
LRRC8B	23
LY86-AS1	23
LYPD5	23
MADD	23
MAL2	23
MAPK8IP3	23
MARK1	23
MB21D2	23
MLIP	23
MPP3	23
MPPED1	23
MTUS2	23
N4BP3	23
NCALD	23
NDEL1	23
NDRG3	23
NDRG4	23
NETO2	23
NEU1	23
NGEF	23
NMNAT2	23
NNAT	23
NPTX1	23
NPTX2	23
NPTXR	23
NRBF2	23
NRSN1	23
NSG1	23
OLFM1	23
OLFM3	23
OPCML	23
OSBPL6	23
PACSIN1	23
PAK1	23
PARM1	23
PDP1	23
PI4KA	23
PITPNM3	23
PKM	23
PKNOX2	23
PLCL2	23
PLK2	23
PLXNA4	23
PLXNC1	23
PNMAL1	23
PNOC	23
PPP1R14C	23
PREP	23
PRICKLE1	23
PRKAG2	23
PRKCD	23
PRSS16	23
PTH2R	23
PTPN3	23
PTPRE	23
PTPRO	23
R3HDM1	23
RAB27B	23
RAB3C	23
RAB6B	23
RAP2B	23
RARB	23
RASGRF1	23
RASGRF2	23
RASGRP1	23
REEP1	23
REPS2	23
RET	23
RFTN1	23
RGS4	23
RGS6	23
RIMBP2	23
RIMS3	23
RNF144A-AS1	23
RNF150	23
RNFT2	23
RP11-206L10.11	23
RP11-66B24.4	23
RP11-728G15.1	23
RP13-25N22.1	23
RPGRIP1L	23
SATB2-AS1	23
SCG2	23
SDR16C5	23
SEC61A2	23
SERTM1	23
SGTB	23
SH3BP5	23
SHANK2	23
SIN3B	23
SIPA1L1	23
SLC12A5	23
SLC17A7	23
SLC22A17	23
SLC26A4-AS1	23
SLC29A1	23
SLC36A1	23
SLC6A17	23
SLIT3	23
SMAP2	23
SNRPN	23
SOGA2	23
SORCS3	23
SPCS3	23
SPRYD3	23
SRSF12	23
ST6GALNAC5	23
STAMBPL1	23
STS	23
STX3	23
SYN2	23
SYP	23
SYT13	23
TBC1D30	23
TBC1D8	23
TBC1D9	23
TLN2	23
TMEM132D	23
TNFAIP8L3	23
TOM1L1	23
TOMM40L	23
TUBA1B	23
TUSC3	23
UBE2O	23
UNC13A	23
UNC5D	23
UNC79	23
VSTM5	23
XPR1	23
ZC4H2	23
ZDHHC23	23
ZNRF1	23
A2ML1	109
ABL1	109
AC135178.1	109
ACIN1	109
ADORA2A	109
AK4	109
AKT1	109
AL133458.1	109
ANAPC16	109
ANKRD40	109
APLN	109
ARAP1	109
ARHGAP5	109
ARHGEF10L	109
ARHGEF40	109
ARID1A	109
ARL5A	109
B3GAT2	109
BAHCC1	109
BCAM	109
BCL2L1	109
BEND7	109
BLM	109
BRD7	109
BRD8	109
BTBD7	109
C10orf114	109
C14orf93	109
C22orf32	109
C22orf46	109
C6orf3	109
C9orf114	109
CAB39L	109
CALCOCO1	109
CARHSP1	109
CASC3	109
CCDC40	109
CCDC85C	109
CDA	109
CDK2AP1	109
CDKN2C	109
CEP104	109
CEP112	109
CEP350	109
CERS4	109
CGN	109
CHKB-CPT1B	109
CHST11	109
CLHC1	109
CLIP2	109
CMBL	109
CNNM3	109
CNOT6	109
COG2	109
COL5A3	109
COL9A1	109
CPSF2	109
CRB2	109
CREBBP	109
CRK	109
CSK	109
CSRP1	109
CTB-171A8.1	109
CTC-205M6.2	109
CTC-428G20.3	109
CTD-2380F24.1	109
CTNS	109
CXCR4	109
CYP20A1	109
DANCR	109
DAXX	109
DDIT4	109
DDIT4L	109
DDX11	109
DENND2A	109
DHX38	109
DLL1	109
DNASE1	109
DOT1L	109
DSTNP2	109
DVL2	109
EED	109
EHMT1	109
ELN	109
ENTPD3-AS1	109
EPN2	109
ERMAP	109
EZR	109
FAM118A	109
FAM193A	109
FAM43A	109
FAM48A	109
FAM59A	109
FAM59B	109
FAM63A	109
FAM65C	109
FBXL7	109
FBXO2	109
FLCN	109
FMNL3	109
FOXJ1	109
FOXN3	109
FOXO4	109
FTSJ3	109
FUT11	109
FYCO1	109
FZD8	109
GAL3ST4	109
GALM	109
GDF11	109
GIGYF2	109
GIPR	109
GJC1	109
GNG7	109
GPER	109
HBP1	109
HCFC1	109
HDAC1	109
HDGF	109
HEY2	109
HIBCH	109
HIGD1B	109
HMBOX1	109
HMG20B	109
HOMER3	109
HPS4	109
hsa-mir-6723	109
HSPB2	109
IDI2-AS1	109
IGFBP5	109
IKBKB	109
IL17RB	109
ILVBL	109
ING5	109
INPP5K	109
INPPL1	109
IQCE	109
ITGB5	109
ITPK1	109
KANK2	109
KANSL1	109
KAT6A	109
KATNAL2	109
KCNJ10	109
KCNJ16	109
KCTD11	109
KCTD18	109
KHSRP	109
KIAA1009	109
KIF13A	109
KIF1C	109
KIF5B	109
KLF15	109
KLHL24	109
KLHL36	109
KRBA2	109
KRCC1	109
KRT8P12	109
KTN1	109
LAMB2	109
LETM1	109
LINC00263	109
LINC00499	109
LRCH3	109
LRP5	109
LRRC58	109
LSS	109
MAF	109
MAML1	109
MAPK7	109
MAPKAP1	109
2017-03-08	109
MAX	109
MDGA1	109
MED1	109
MED12	109
MFSD11	109
MFSD5	109
MGAT1	109
MGLL	109
MID1IP1	109
MIER1	109
MKLN1	109
MLLT6	109
MLYCD	109
MPST	109
MRAS	109
MSRB3	109
MSX1	109
MT-ND5	109
MT1E	109
MT1F	109
MT1G	109
MT1H	109
MTF1	109
MTSS1L	109
MXI1	109
NAA16	109
NADK	109
NARG2	109
NCOA1	109
NFATC3	109
NFIB	109
NIPBL	109
NKX2-2	109
NOTCH1	109
NR2F2	109
NSL1	109
NUDT16L1	109
OMA1	109
OSBPL2	109
P2RX7	109
PAF1	109
PAK4	109
PAN2	109
PCBP1-AS1	109
PDGFRB	109
PEAK1	109
PEPD	109
PER1	109
PHF19	109
PHF2	109
PHF21A	109
PHLPP1	109
PHRF1	109
PI4K2B	109
PIGM	109
PLCB3	109
PLCG1	109
PLEKHB1	109
PLEKHM2	109
PLXNB1	109
PM20D2	109
PNISR	109
PNPT1	109
POLH	109
POLR2F	109
POLR3GL	109
POU3F2	109
POU3F3	109
PPM1K	109
PPP1R3G	109
PPP4R2	109
PPT2	109
PRELP	109
PRICKLE4	109
PRKD1	109
PRPF38B	109
PRX	109
PSMC3IP	109
PSPH	109
PTPN23	109
PTRHD1	109
RAB7L1	109
RAF1	109
RASA4	109
RBM28	109
RBM4B	109
RBPMS2	109
RENBP	109
REPIN1	109
RERE	109
RGCC	109
RGMA	109
RHOJ	109
RHOQ	109
RND2	109
RORA	109
RP11-226L15.5	109
RP11-349A22.5	109
RP11-45M22.1	109
RP11-552D4.1	109
RP11-632K20.7	109
RP11-644F5.11	109
RP11-742N3.1	109
RP4-773N10.4	109
RPL36AL	109
RPS21	109
RRP1B	109
RUFY1	109
S100A4	109
SAFB2	109
SALL3	109
SASH1	109
SELPLG	109
SERHL2	109
SESN3	109
SETD2	109
SETD8	109
SF3B2	109
SFRP2	109
SGPL1	109
SH3PXD2B	109
SHROOM1	109
SIGLEC8	109
SIRT1	109
SKI	109
SLC12A7	109
SLC25A48	109
SLC26A6	109
SLC38A2	109
SLC39A11	109
SLC41A1	109
SLC4A11	109
SLC6A12	109
SLC6A8	109
SLC6A9	109
SLC9A3R2	109
SMAD7	109
SMARCC1	109
SMC3	109
SMEK1	109
SMOC1	109
SMOX	109
SMTN	109
SNORD17	109
SNRNP48	109
SOCS4	109
SOGA1	109
SOX13	109
SRCAP	109
STAG1	109
STRA13	109
SUPT6H	109
SYNRG	109
SYVN1	109
TAF1C	109
TAF4	109
TAF8	109
TAL1	109
TBC1D20	109
TBC1D9B	109
TCF3	109
TCF7L1	109
TECR	109
TEX261	109
TGFB1I1	109
TLE4	109
TMCO3	109
TMEM161B-AS1	109
TMEM170A	109
TMEM184B	109
TMEM229A	109
TMEM79	109
TOB2	109
TPM3P9	109
TRIM65	109
TRIM8	109
TRPV3	109
TSC22D3	109
TSPAN11	109
TTC31	109
UBAC1	109
UBE2G2	109
UBIAD1	109
UBR5	109
UNC119B	109
USF2	109
VASH1	109
VAT1	109
VEGFB	109
VPS54	109
WAPAL	109
WDR55	109
WDR59	109
WDR6	109
WSCD1	109
WWC3	109
ZBTB12	109
ZBTB7B	109
ZC3H10	109
ZEB1-AS1	109
ZFP106	109
ZHX1	109
ZNF234	109
ZNF235	109
ZNF260	109
ZNF271	109
ZNF319	109
ZNF326	109
ZNF385A	109
ZNF438	109
ZNF599	109
ZNF646	109
ZNF672	109
ZNF853	109
ZNHIT6	109
ZSCAN21	109
ZSCAN29	109
ZSWIM7	109
ABCA2	110
ABCA8	110
ABCG1	110
ABTB2	110
AC005035.1	110
AC018647.3	110
AC073479.1	110
ACAD11	110
ACER3	110
ADA	110
ADARB2	110
ADIPOR2	110
AHSA2	110
AIF1L	110
AKAP17A	110
AL136219.1	110
AMOTL2	110
ANGPTL2	110
ANKRD13A	110
ANLN	110
ANP32B	110
AP003039.3	110
APOD	110
ARHGAP23	110
ARHGEF37	110
ARIH2	110
ASPA	110
ATG4C	110
AZGP1	110
B3GNT9	110
BAZ2A	110
BBIP1	110
BCAS1	110
BOK	110
BPTF	110
C10orf128	110
C10orf90	110
C11orf71	110
C11orf9	110
C15orf52	110
C18orf1	110
C18orf56	110
C1orf122	110
C1orf63	110
C1QTNF3	110
C7orf41	110
C7orf49	110
C9orf85	110
CA14	110
CAPN3	110
CCP110	110
CD22	110
CD9	110
CD97	110
CDC42EP1	110
CDCA7L	110
CDK18	110
CDK19	110
CDR2L	110
CEP97	110
CERS2	110
CFL2	110
CHRAC1	110
CLDN11	110
CLDND1	110
CLMN	110
CLN8	110
CNDP1	110
CNKSR3	110
CNP	110
CNTN2	110
COL9A2	110
CPM	110
CPOX	110
CREB5	110
CRTC3	110
CRYBG3	110
CTD-2555O16.2	110
CTD-3064H18.1	110
CTD-3195I5.1	110
CUEDC1	110
CYB5R2	110
CYTH1	110
DAAM2	110
DBNDD2	110
DFNB31	110
DHCR7	110
DICER1	110
DIP2A	110
DIP2B	110
DNAH17	110
DNHD1	110
DNM2	110
DOCK10	110
DOCK5	110
DUSP10	110
DYNC1LI2	110
DYSF	110
EDIL3	110
EFCAB2	110
EFHD1	110
ELOVL1	110
EML2	110
ENOX2	110
ENPP2	110
ERBB3	110
ERMN	110
EVI2A	110
FA2H	110
FAM102A	110
FAM107B	110
FAM108B1	110
FAM114A1	110
FAM123A	110
FAM124A	110
FAM125B	110
FAM127C	110
FAM214A	110
FAM221A	110
FAM222A	110
FAM84B	110
FEZ1	110
FGF1	110
FGFR2	110
FRMD4B	110
GAB2	110
GIMAP7	110
GJB1	110
GLDN	110
GLTP	110
GOLGA7	110
GPR37	110
GPR62	110
GUSBP9	110
H3F3A	110
HHIP	110
HIP1	110
HIPK2	110
HSD17B4	110
HSPA2	110
ICOSLG	110
IFI27	110
IFIT2	110
INPP1	110
IQGAP1	110
IWS1	110
J01415.25	110
JAM3	110
JUP	110
KCNH8	110
KIAA0355	110
KIAA1598	110
KIF13B	110
KIF19	110
KLHL32	110
KLK6	110
LACC1	110
LAMP1	110
LAMP2	110
LAYN	110
LDLRAP1	110
LHPP	110
LINC00320	110
LIPA	110
LPAR1	110
LRP6	110
LRRC1	110
MAG	110
MAN2A1	110
MAP4K4	110
MAP7	110
MBTD1	110
MCAM	110
MCM7	110
MDM4	110
MICALL1	110
MIS12	110
MOB3B	110
MOBP	110
MOG	110
MOSPD2	110
MRPL43	110
MT-ATP6	110
MTMR9LP	110
MTND2P28	110
MTSS1	110
MTUS1	110
MYO18A	110
MYO1D	110
MYO9B	110
MYOT	110
N4BP2L2	110
NADSYN1	110
NAGLU	110
NAV1	110
NCAPD2	110
NDE1	110
NDUFB9	110
NFASC	110
NINJ2	110
NPC1	110
NSMCE4A	110
NUB1	110
NUDT16	110
OLIG2	110
OTUD7B	110
PACS2	110
PACSIN3	110
PAIP2B	110
PCDH9	110
PCM1	110
PCSK6	110
PDCD4	110
PDE1C	110
PDE6B	110
PDE8A	110
PDXDC2P	110
PIEZO2	110
PIK3C2B	110
PIP4K2A	110
PLA2G16	110
PLD1	110
PLEKHG3	110
PLEKHH1	110
PLEKHH2	110
PLLP	110
PLP1	110
PPAP2C	110
PPFIBP2	110
PREX1	110
PRIMA1	110
PRR18	110
PRR5L	110
PRRG1	110
PSEN1	110
PTP4A2	110
QDPR	110
RAB3IP	110
RAI14	110
RASGRP3	110
RASSF2	110
REEP3	110
RFC1	110
RFFL	110
RHBDL2	110
RNASE1	110
RNF13	110
RNF130	110
RNF5	110
RNU11	110
RP11-229E13.2	110
RP11-298D21.1	110
RP11-322M19.1	110
RP11-35N6.1	110
RP11-401P9.4	110
RP11-456A18.1	110
RP11-597D13.7	110
RP11-64P12.8	110
RP5-1007M22.2	110
RPS6KA5	110
RTKN	110
RWDD4	110
S100PBP	110
S1PR5	110
SAV1	110
SCD	110
SEMA4D	110
SEMA6A	110
SEPP1	110
2017-09-10	110
2017-09-08	110
SFMBT1	110
SFRP1	110
SGK1	110
SH3BP4	110
SHC4	110
SHROOM4	110
SIRT2	110
SLAIN1	110
SLC12A9	110
SLC31A2	110
SLC44A1	110
SLC45A3	110
SLC5A11	110
SLCO1A2	110
SNHG5	110
SNHG6	110
SNX6	110
SOX10	110
SOX2-OT	110
SOX8	110
SPTLC2	110
SSH2	110
ST18	110
STARD9	110
STX16	110
STXBP3	110
SULF2	110
SUN2	110
SYF2	110
TARSL2	110
TCFL5	110
TCHP	110
TENC1	110
TF	110
TGFA	110
TGFB3	110
THBS2	110
TIMMDC1	110
TJAP1	110
TMC6	110
TMC7	110
TMCC3	110
TMEM165	110
TMEM206	110
TMEM63A	110
TMEM87A	110
TMEM88B	110
TMEM98	110
TMTC2	110
TMTC4	110
TP53INP2	110
TP73-AS1	110
TRIM41	110
TRIM59	110
TRIM62	110
TRMT13	110
TTYH2	110
TYMS	110
UBXN4	110
UFD1L	110
UGT8	110
UNC5B	110
USP54	110
USP8	110
YTHDC1	110
ZCCHC24	110
ZDHHC9	110
ZEB2	110
ZNF146	110
ZNF22	110
ZNF397	110
ZNF434	110
ZNF536	110
ZNF565	110
ZNF644	110
ZNF708	110
ZZZ3	110
ACBD5	111
ADAM10	111
ANKIB1	111
ANKRD44	111
ARAP2	111
ARGLU1	111
ARHGEF6	111
ARL6IP6	111
ARRB1	111
ASXL1	111
ATM	111
ATXN1L	111
BCHE	111
BHLHE41	111
BLOC1S5	111
BMPR1A	111
BROX	111
BTD	111
C14orf118	111
CA2	111
CAPN2	111
CAPN7	111
CARD8	111
CCDC90A	111
CD46	111
CPQ	111
CRIPT	111
CRTAP	111
CTA-204B4.6	111
CTBP2	111
CTDSP2	111
DCAF12	111
DCAF7	111
DDX17	111
DDX23	111
DDX3Y	111
DENND5A	111
DLC1	111
DMD	111
DOCK1	111
DOCK9	111
DUSP1	111
DUSP16	111
EIF2C2	111
ELF1	111
ELF2	111
ENAH	111
EPC1	111
ERBB2IP	111
ERG	111
EZH1	111
FAM118B	111
FAM200B	111
FAM208A	111
FCHO2	111
FCHSD2	111
FDFT1	111
FGD5-AS1	111
FMNL2	111
FOXN2	111
G3BP1	111
GAB1	111
GABPA	111
GCFC1	111
GCN1L1	111
GNA13	111
GPBP1L1	111
GPRC5B	111
GRHPR	111
GTF2H2C	111
GTF2I	111
H2AFV	111
HAUS3	111
HAUS6	111
HEATR5A	111
HEBP1	111
HEG1	111
HERC2P2	111
HERC2P3	111
HNRNPA2B1	111
HNRNPA3	111
HNRNPH3	111
HNRNPM	111
HP1BP3	111
IGF1R	111
IPO8	111
IRF2BP2	111
ITGB1	111
ITGB8	111
JAM2	111
KDM1B	111
KDSR	111
KIAA1033	111
KIAA1430	111
KIF5A	111
KLF3	111
KLF4	111
KLHL5	111
LBR	111
LIMCH1	111
LIX1L	111
LSM14A	111
MAP3K2	111
MAP4	111
MAP4K5	111
2017-03-07	111
MAT2A	111
MED13	111
MED13L	111
MEGF9	111
MEX3C	111
MGA	111
MLL3	111
MON1B	111
MORC3	111
MSH6	111
MTFR1	111
MTMR10	111
MUM1	111
MYT1	111
NACC2	111
NBPF1	111
NEK7	111
NUDCD2	111
PADI2	111
PARP1	111
PBX3	111
PCMTD2	111
PCNA	111
PDCL	111
PDZD2	111
PHC3	111
PHF10	111
PHF3	111
PHF8	111
PKD2	111
PKN2	111
POGZ	111
POLG2	111
PPAP2A	111
PPM1B	111
PPP1CC	111
PPP2R1B	111
PPP4R1	111
PPP6R3	111
PRKD3	111
PTPN21	111
QKI	111
RAB28	111
RAB9A	111
RAP1A	111
RASSF8	111
RB1CC1	111
RBM17	111
RBM33	111
RBM39	111
RBM7	111
RCBTB1	111
RFTN2	111
RP11-384F7.2	111
RP11-572P18.1	111
RPL35A	111
RPS27A	111
RPS29	111
RPS6KA2	111
SALL1	111
SDE2	111
2017-09-07	111
SERINC5	111
SESTD1	111
SF3B1	111
SGCB	111
SGCE	111
SGMS1	111
SKA2	111
SLC20A2	111
SLC25A30	111
SLC2A1	111
SLC30A1	111
SLMO2	111
SMAD4	111
SMAD5	111
SMC1A	111
SMG1P1	111
SNX1	111
SNX19	111
SORT1	111
SOS2	111
SP1	111
SPAG9	111
SPEN	111
SRSF1	111
SRSF10	111
SRSF4	111
SSFA2	111
STAG2	111
STAT5B	111
STRADB	111
SWAP70	111
SYNCRIP	111
SYNJ2BP	111
SYPL1	111
TACC1	111
TANC1	111
TAPT1	111
TBC1D14	111
TCF12	111
TCP11L2	111
TFDP1	111
TJP1	111
TM4SF18	111
TMEM123	111
TMX1	111
TNKS2	111
TNPO1	111
TNS1	111
TOMM7	111
TWF1	111
TWSG1	111
USP24	111
USP34	111
USP47	111
VAMP3	111
VCAN	111
VEZF1	111
WDFY2	111
WDR20	111
WNK1	111
XPNPEP3	111
YES1	111
ZDHHC2	111
ZEB1	111
ZFX	111
ZMPSTE24	111
ZNF181	111
ZNF224	111
ZNF24	111
ZNF302	111
ZNF532	111
ZNF558	111
ZNF621	111
ZNF664	111
ZNF800	111
ZSWIM6	111
ARF3	131
ATP6AP1	131
CCDC104	131
CD200	131
CMAS	131
COPS3	131
DCLK1	131
DYNC1I1	131
EPB41L3	131
FAM92A1	131
GOT1	131
GPRASP2	131
KALRN	131
LRP11	131
MDH1	131
MRPS30	131
NAP1L5	131
NIPSNAP3B	131
OLA1	131
PCDH8	131
PCSK1	131
PGRMC1	131
REEP5	131
RFK	131
SEC31A	131
TCEAL7	131
TOMM20	131
TOMM70A	131
TPGS2	131
ZCCHC12	131

## Sheet: Table 8
chr12	125566189	125566189	1	*	84867	Shelf	65985	84867	AACS	33
chr9	74525074	74525074	1	*	61823	Shore	51104	61823	ABHD17B	33
chr10	116285554	116287249	1696	*	69778	OpenSea	3983	69778	ABLIM1	33
chr17	1011974	1012967	994	*	102408	Island	29	102408	ABR	33
chr10	27532245	27532245	1	*	66111	Shore	91452	66111	ACBD5	33
chr1	6404058	6404058	1	*	1133	OpenSea	11332	1133	ACOT7	33
chr19	6138355	6138355	1	*	113029	OpenSea	81616	113029	ACSBG2	33
chr2	74124453	74124453	1	*	15903	OpenSea	72	15903	ACTG2	33
chr19	39140474	39140474	1	*	116057	Shore	81	116057	ACTN4	33
chr10	127870500	127870500	1	*	70405	OpenSea	8038	70405	ADAM12	33
chr10	127904472	127904472	1	*	70408	OpenSea	8038	70408	ADAM12	33
chr5	33772916	33772916	1	*	35953	OpenSea	81792	35953	ADAMTS12	33
chr5	178670670	178670670	1	*	40902	OpenSea	9509	40902	ADAMTS2	33
chr1	161168145	161169574	1430	*	9131	Shelf	9507	9131	ADAMTS4	33
chr3	64801329	64801329	1	*	25238	OpenSea	100507098	25238	ADAMTS9-AS2	33
chr1	154556575	154556575	1	*	8394	OpenSea	103	8394	ADAR	33
chr10	1336103	1336103	1	*	65085	OpenSea	105	65085	ADARB2	33
chr19	41222284	41222328	45	*	116410	Shore	79934	116410	ADCK4	33
chr6	147056512	147057440	929	*	47016	OpenSea	79747	47016	ADGB	33
chr6	47631791	47631791	1	*	44541	OpenSea	222611	44541	ADGRF2	33
chr14	105191118	105191118	1	*	91999	Shore	122622	91999	ADSSL1	33
chr2	236577105	236577984	880	*	21250	Shore	116987	21250	AGAP1	33
chr10	75437967	75437967	1	*	67647	Shelf	729092	67647	AGAP5	33
chr21	45382788	45382788	1	*	122995	Shelf	56894	122995	AGPAT3	33
chr6	161571839	161571839	1	*	47766	OpenSea	56895	47766	AGPAT4	33
chr2	178400837	178400837	1	*	19128	OpenSea	8540	19128	AGPS	33
chr2	178408388	178408388	1	*	19129	OpenSea	8540	19129	AGPS	33
chr7	128866153	128866153	1	*	53874	Shore	23382	53874	AHCYL2	33
chr1	27926683	27926683	1	*	3540	Shelf	27245	3540	AHDC1	33
chr6	135796690	135796690	1	*	46593	OpenSea	54806	46593	AHI1	33
chr1	77980005	77980005	1	*	6348	OpenSea	26289	6348	AK5	33
chr15	86270435	86270435	1	*	95714	OpenSea	11214	95714	AKAP13	33
chr6	131520996	131520996	1	*	46437	OpenSea	9465	46437	AKAP7	33
chr10	5060318	5060566	249	*	65240	OpenSea	8644	65240	AKR1C3	33
chr4	74274353	74274452	100	*	32083	OpenSea	213	32083	ALB	33
chr3	105133817	105133817	1	*	25984	OpenSea	214	25984	ALCAM	33
chr10	45934973	45934973	1	*	66603	Shelf	240	66603	ALOX5	33
chr3	134090463	134091412	950	*	27365	Shore	51421	27365	AMOTL2	33
chr3	134093850	134094537	688	*	27367	Shore	51421	27367	AMOTL2	33
chr17	4108148	4108148	1	*	102889	OpenSea	51479	102889	ANKFY1	33
chr12	133335468	133335468	1	*	85433	Shore	23141	85433	ANKLE2	33
chr12	110476821	110476821	1	*	83612	OpenSea	88455	83612	ANKRD13A	33
chr17	48785406	48786231	826	*	106826	Shore	91369	106826	ANKRD40	33
chr2	71206811	71206811	1	*	15740	Shore	79998	15740	ANKRD53	33
chr6	35017865	35017865	1	*	43509	OpenSea	23294	43509	ANKS1A	33
chr12	99289499	99289499	1	*	82996	Shore	56899	82996	ANKS1B	33
chr2	242136119	242136119	1	*	21841	Shelf	50636	21841	ANO7	33
chr15	90349511	90349979	469	*	95904	OpenSea	290	95904	ANPEP	33
chr4	80933006	80933006	1	*	32367	OpenSea	118429	32367	ANTXR2	33
chr4	122598142	122598142	1	*	33427	OpenSea	308	33427	ANXA5	33
chr19	10683470	10683470	1	*	113685	Shelf	10053	113685	AP1M2	33
chr19	10697690	10697690	1	*	113691	Shore	10053	113691	AP1M2	33
chr15	29301402	29301402	1	*	92538	OpenSea	321	92538	APBA2	33
chr15	29407792	29408145	354	*	92556	Island	321	92556	APBA2	33
chr11	6418966	6418966	1	*	72041	OpenSea	322	72041	APBB1	33
chr10	26856454	26856664	211	*	66079	Shore	54518	66079	APBB1IP	33
chr4	41063747	41063747	1	*	31426	OpenSea	323	31426	APBB2	33
chr12	7817844	7819180	1337	*	79618	OpenSea	339	79618	APOBEC1	33
chr3	57263543	57263543	1	*	24893	Shore	26060	24893	APPL1	33
chr1	228278432	228278432	1	*	11955	OpenSea	375	11955	ARF1	33
chr20	62338235	62338600	366	*	121967	Shore	10139	121967	ARFRP1	33
chr2	144303521	144303521	1	*	18116	OpenSea	55843	18116	ARHGAP15	33
chr11	110581434	110581789	356	*	77351	Shore	57569	77351	ARHGAP20	33
chr3	57032141	57032141	1	*	24862	OpenSea	50650	24862	ARHGEF3	33
chr2	131722274	131722957	684	*	17837	Shore	50649	17837	ARHGEF4	33
chr6	157140947	157140947	1	*	47429	OpenSea	57492	47429	ARID1B	33
chr1	235301919	235301919	1	*	12347	OpenSea	51742	12347	ARID4B	33
chr5	53304441	53304441	1	*	36378	OpenSea	54622	36378	ARL15	33
chr2	232161891	232161891	1	*	20949	OpenSea	80210	20949	ARMC9	33
chr17	66286298	66286394	97	*	107728	Shore	22901	107728	ARSG	33
chr10	52500425	52500425	1	*	66857	Shore	653308	66857	ASAH2B	33
chr14	55865623	55865623	1	*	89461	OpenSea	22863	89461	ATG14	33
chr2	216177276	216177303	28	*	20188	Shore	471	20188	ATIC	33
chr19	42497705	42497766	62	*	116557	Shore	478	116557	ATP1A3	33
chr1	203660476	203660476	1	*	10734	OpenSea	493	10734	ATP2B4	33
chr1	203697478	203697703	226	*	10737	OpenSea	493	10737	ATP2B4	33
chr5	172443740	172443740	1	*	40395	OpenSea	8992	40395	ATP6V0E1	33
chr1	154301037	154301510	474	*	8354	Island	57198	8354	ATP8B2	33
chr6	16352745	16353242	498	*	41956	OpenSea	6310	41956	ATXN1	33
chr1	110025642	110026376	735	*	7167	Shore	127002	7167	ATXN7L2	33
chr7	69298198	69298198	1	*	51367	OpenSea	26053	51367	AUTS2	33
chr6	90878637	90878637	1	*	45443	OpenSea	60468	45443	BACH2	33
chr15	40749867	40749867	1	*	92995	OpenSea	22893	92995	BAHD1	33
chr6	33151849	33154621	2773	*	43250	OpenSea	578	43250	BAK1	33
chr6	33244709	33245553	845	*	43285	Island	578	43285	BAK1	33
chr6	33386332	33388083	1752	*	43327	Shore	578	43327	BAK1	33
chr11	129246718	129246718	1	*	78549	Shore	8538	78549	BARX2	33
chr14	23776482	23776482	1	*	88614	OpenSea	100529063	88614	BCL2L2-PABPN1	33
chr20	6750989	6751435	447	*	119635	Shore	650	119635	BMP2	33
chr9	16729515	16729515	1	*	61224	Shelf	54796	61224	BNC2	33
chr14	105768109	105768109	1	*	92127	Shore	2972	92127	BRF1	33
chr9	122132261	122132379	119	*	62939	Shore	1620	62939	BRINP1	33
chr19	2015311	2015311	1	*	111980	OpenSea	55643	111980	BTBD2	33
chr12	92540484	92540484	1	*	82758	Shore	694	82758	BTG1	33
chr21	18983396	18983803	408	*	122155	Shore	10950	122155	BTG3	33
chr6	26364728	26365425	698	*	42359	OpenSea	11118	42359	BTN3A2	33
chr2	201675739	201675829	91	*	19716	Shore	9689	19716	BZW1	33
chr2	201681735	201681735	1	*	19720	OpenSea	9689	19720	BZW1	33
chr10	78157854	78157854	1	*	67814	OpenSea	83938	67814	C10orf11	33
chr12	105725112	105725112	1	*	83273	Shore	387882	83273	C12orf75	33
chr16	19712046	19712046	1	*	98429	OpenSea	57020	98429	C16orf62	33
chr1	45155097	45155097	1	*	4989	OpenSea	339541	4989	C1orf228	33
chr1	209956565	209957652	1088	*	11194	Shore	148304	11194	C1orf74	33
chr5	159797753	159797922	170	*	39966	Shore	114898	39966	C1QTNF2	33
chr12	7187715	7188426	712	*	79594	OpenSea	715	79594	C1R	33
chr15	62361020	62361020	1	*	94104	Shore	145741	94104	C2CD4A	33
chr2	106681280	106681945	666	*	17028	Shore	84417	17028	C2orf40	33
chr2	191064776	191065479	704	*	19430	OpenSea	84281	19430	C2orf88	33
chr6	36294404	36294404	1	*	43651	OpenSea	389384	43651	C6orf222	33
chr9	97711748	97711748	1	*	62298	OpenSea	84909	62298	C9orf3	33
chr9	97758396	97758396	1	*	62302	OpenSea	84909	62302	C9orf3	33
chr12	121078022	121078090	69	*	84278	Shore	9478	84278	CABP1	33
chr1	181526714	181526714	1	*	10016	OpenSea	777	10016	CACNA1E	33
chr7	81949245	81949245	1	*	51953	OpenSea	781	51953	CACNA2D1	33
chr22	37096133	37096133	1	*	124534	Shelf	10369	124534	CACNG2	33
chr7	134519692	134519692	1	*	54173	OpenSea	800	54173	CALD1	33
chr7	134595401	134595401	1	*	54183	OpenSea	800	54183	CALD1	33
chr1	20813574	20813647	74	*	2760	Shore	55450	2760	CAMK2N1	33
chr5	110559431	110559431	1	*	37761	Shore	814	37761	CAMK4	33
chr12	121735363	121736579	1217	*	84361	Shore	10645	84361	CAMKK2	33
chr3	49907556	49908776	1221	*	24275	Shore	79012	24275	CAMKV	33
chr1	7741216	7741216	1	*	1342	Shore	23261	1342	CAMTA1	33
chr10	119964254	119964254	1	*	69928	OpenSea	255082	69928	CASC2	33
chr1	116270626	116270626	1	*	7555	OpenSea	845	7555	CASQ2	33
chr20	32149262	32150311	1050	*	120238	OpenSea	9139	120238	CBFA2T2	33
chr4	15480643	15481269	627	*	30872	OpenSea	57545	30872	CC2D2A	33
chr10	35687029	35687029	1	*	66418	OpenSea	219771	66418	CCNY	33
chr16	30365840	30365840	1	*	99063	Shore	10421	99063	CD2BP2	33
chr2	37896583	37898101	1519	*	14593	Shore	10602	14593	CDC42EP3	33
chr17	38443698	38443714	17	*	105483	Shore	990	105483	CDC6	33
chr2	202671158	202671583	426	*	19802	OpenSea	65061	19802	CDK15	33
chr6	4734661	4734661	1	*	41434	OpenSea	9425	41434	CDYL	33
chr22	17602681	17602681	1	*	123455	Shore	27439	123455	CECR6	33
chr18	35143863	35143863	1	*	110506	Shore	56853	110506	CELF4	33
chr3	48701770	48701770	1	*	24111	Shore	1951	24111	CELSR3	33
chr1	214834360	214834360	1	*	11429	OpenSea	1063	11429	CENPF	33
chr9	95140430	95140430	1	*	62162	OpenSea	401541	62162	CENPP	33
chr1	243388524	243388524	1	*	12622	OpenSea	9859	12622	CEP170	33
chr1	180012272	180012272	1	*	9939	OpenSea	9857	9939	CEP350	33
chr3	138231780	138231780	1	*	27503	OpenSea	80321	27503	CEP70	33
chr1	150943828	150943828	1	*	8002	Shelf	29956	8002	CERS2	33
chr2	169556419	169556419	1	*	18723	OpenSea	253782	18723	CERS6	33
chr7	29359435	29359435	1	*	50120	OpenSea	1124	50120	CHN2	33
chr11	89956517	89957476	960	*	76827	Shore	26973	76827	CHORDC1	33
chr1	154539224	154540159	936	*	8386	Shore	1141	8386	CHRNB2	33
chr16	10998610	10998610	1	*	98008	Shelf	4261	98008	CIITA	33
chr1	86953050	86953050	1	*	6555	OpenSea	1179	6555	CLCA1	33
chr1	86888585	86888728	144	*	6550	OpenSea	9635	6550	CLCA2	33
chr13	96158480	96158480	1	*	87248	OpenSea	9071	87248	CLDN10	33
chr3	170143582	170143582	1	*	28371	OpenSea	5010	28371	CLDN11	33
chr3	170224495	170224495	1	*	28378	OpenSea	5010	28378	CLDN11	33
chr16	11045067	11045067	1	*	98024	OpenSea	23274	98024	CLEC16A	33
chr2	55402999	55402999	1	*	15216	OpenSea	130162	15216	CLHC1	33
chr19	36523405	36523584	180	*	115793	Island	25999	115793	CLIP3	33
chr14	95651984	95651984	1	*	91293	OpenSea	79789	91293	CLMN	33
chr6	35748676	35749808	1133	*	43603	OpenSea	340204	43603	CLPSL1	33
chr3	140053405	140053405	1	*	27577	OpenSea	64084	27577	CLSTN2	33
chr16	81477373	81477373	1	*	101046	Shore	80790	101046	CMIP	33
chr19	1026207	1026207	1	*	111606	Shore	1265	111606	CNN2	33
chr19	1028780	1028780	1	*	111609	Shore	1265	111609	CNN2	33
chr7	155301734	155301917	184	*	55273	Shore	285888	55273	CNPY1	33
chr1	246810637	246810637	1	*	12855	OpenSea	163882	12855	CNST	33
chr12	41085286	41086308	1023	*	80600	Shore	1272	80600	CNTN1	33
chr3	1133865	1134730	866	*	21996	OpenSea	27255	21996	CNTN6	33
chr8	121217010	121217010	1	*	59628	OpenSea	7373	59628	COL14A1	33
chr17	48277216	48279007	1792	*	106731	Island	1277	106731	COL1A1	33
chr17	48279072	48280370	1299	*	106732	Shore	1277	106732	COL1A1	33
chr7	101007603	101007603	1	*	52846	Shore	136227	52846	COL26A1	33
chr6	71012391	71013139	749	*	44953	OpenSea	1297	44953	COL9A1	33
chr1	40781708	40781907	200	*	4538	Island	1298	4538	COL9A2	33
chr15	83317632	83317632	1	*	95545	Shore	283692	95545	CPEB1-AS1	33
chr4	15033042	15033042	1	*	30860	OpenSea	132864	30860	CPEB2	33
chr16	57125654	57125836	183	*	99769	Shore	221184	99769	CPNE2	33
chr4	8594857	8594857	1	*	30760	Shore	8532	30760	CPZ	33
chr15	78634235	78634235	1	*	95323	Shore	1381	95323	CRABP1	33
chr7	65610409	65610409	1	*	51303	OpenSea	27297	51303	CRCP	33
chr1	167510839	167510839	1	*	9449	OpenSea	8804	9449	CREG1	33
chr1	167522422	167522422	1	*	9451	Shore	8804	9451	CREG1	33
chr2	101966951	101966951	1	*	16854	OpenSea	200407	16854	CREG2	33
chr5	76256017	76256017	1	*	37025	OpenSea	1393	37025	CRHBP	33
chr19	18716230	18718742	2513	*	115013	Island	9244	115013	CRLF1	33
chr4	5895410	5895913	504	*	30392	Shore	1400	30392	CRMP1	33
chr15	91126012	91126012	1	*	95992	OpenSea	64784	95992	CRTC3	33
chr17	38172854	38173542	689	*	105436	OpenSea	1440	105436	CSF3	33
chr1	34504017	34504017	1	*	4061	OpenSea	114784	4061	CSMD2	33
chr8	114445580	114447055	1476	*	59438	Shore	114788	59438	CSMD3	33
chr10	126736988	126736988	1	*	70335	OpenSea	1488	70335	CTBP2	33
chr7	117513956	117514017	62	*	53495	Shore	83992	53495	CTTNBP2	33
chr11	7689017	7689017	1	*	72159	OpenSea	51700	72159	CYB5R2	33
chr10	94828103	94828103	1	*	68504	Island	340665	68504	CYP26C1	33
chr5	139554307	139554307	1	*	38835	Shore	84418	38835	CYSTM1	33
chr3	49538552	49538552	1	*	24222	OpenSea	1605	24222	DAG1	33
chr7	6515961	6515961	1	*	49415	OpenSea	221955	49415	DAGLB	33
chr5	10751081	10751081	1	*	35570	OpenSea	1611	35570	DAP	33
chr15	64202084	64202084	1	*	94202	OpenSea	23604	94202	DAPK2	33
chr1	173826988	173826988	1	*	9713	OpenSea	55157	9713	DARS2	33
chr9	34125731	34125731	1	*	61432	Shore	25853	61432	DCAF12	33
chr5	59992788	59992788	1	*	36573	Shelf	55789	36573	DEPDC1B	33
chr5	140997407	140997407	1	*	39097	Shore	1729	39097	DIAPH1	33
chr11	111848638	111848638	1	*	77427	Shore	85458	77427	DIXDC1	33
chr5	118416915	118416915	1	*	37987	OpenSea	1657	37987	DMXL1	33
chr17	7621545	7622819	1275	*	103380	Shore	146754	103380	DNAH2	33
chr2	196622692	196622692	1	*	19535	OpenSea	56171	19535	DNAH7	33
chr2	225774214	225775142	929	*	20754	OpenSea	55619	20754	DOCK10	33
chr5	169133966	169133966	1	*	40161	OpenSea	1794	40161	DOCK2	33
chr2	116315952	116315952	1	*	17396	OpenSea	57628	17396	DPP10	33
chr8	26434054	26434054	1	*	57063	Shore	1808	57063	DPYSL2	33
chr2	27069805	27069975	171	*	14069	Shore	56896	14069	DPYSL5	33
chr10	112256517	112256825	309	*	69574	Shore	1847	69574	DUSP5	33
chr7	95433460	95433546	87	*	52306	OpenSea	1780	52306	DYNC1I1	33
chr20	33103246	33104052	807	*	120309	Shore	83658	120309	DYNLRB1	33
chr5	38317102	38317102	1	*	36124	OpenSea	133584	36124	EGFLAM	33
chr5	38464319	38464319	1	*	36129	OpenSea	133584	36129	EGFLAM	33
chr7	55188632	55188632	1	*	51159	OpenSea	1956	51159	EGFR	33
chr1	231561152	231561414	263	*	12213	Shelf	54583	12213	EGLN1	33
chr11	65358078	65358078	1	*	75074	Shore	254102	75074	EHBP1L1	33
chr15	42213760	42213760	1	*	93163	Shelf	30844	93163	EHD4	33
chr7	6095195	6095195	1	*	49356	Shelf	27102	49356	EIF2AK1	33
chr1	21396338	21396338	1	*	2815	OpenSea	8672	2815	EIF4G3	33
chr9	23778354	23778354	1	*	61312	OpenSea	1993	61312	ELAVL2	33
chr22	37821982	37821982	1	*	124614	Shore	114794	124614	ELFN2	33
chr12	13356921	13356921	1	*	79962	OpenSea	2012	79962	EMP1	33
chr18	5456880	5456880	1	*	109892	OpenSea	23136	109892	EPB41L3	33
chr4	66536772	66536772	1	*	31904	Shore	100144602	31904	EPHA5-AS1	33
chr20	44175957	44177177	1221	*	120889	OpenSea	100526773	120889	EPPIN-WFDC6	33
chr12	15933742	15933742	1	*	80057	OpenSea	2059	80057	EPS8	33
chr2	26578508	26578508	1	*	14015	OpenSea	85465	14015	EPT1	33
chr17	62161106	62161106	1	*	107479	OpenSea	2081	107479	ERN1	33
chr11	128424176	128424176	1	*	78493	OpenSea	2113	78493	ETS1	33
chr2	75767666	75767666	1	*	16050	OpenSea	84141	16050	EVA1A	33
chr14	100578523	100578523	1	*	91500	OpenSea	51466	91500	EVL	33
chr19	45720199	45720199	1	*	116939	Shore	90332	116939	EXOC3L2	33
chr14	103565867	103566349	483	*	91828	Shelf	91828	91828	EXOC3L4	33
chr2	73021348	73021348	1	*	15807	OpenSea	23233	15807	EXOC6B	33
chr8	119120052	119121281	1230	*	59539	Shelf	2131	59539	EXT1	33
chr5	76114373	76114522	150	*	37012	Shore	2150	37012	F2RL1	33
chr8	58910391	58910391	1	*	58094	Shelf	90362	58094	FAM110B	33
chr6	170714038	170714038	1	*	48246	OpenSea	84498	48246	FAM120B	33
chr1	1181757	1182424	668	*	122	Island	388581	122	FAM132A	33
chr5	16539535	16539535	1	*	35768	OpenSea	54463	35768	FAM134B	33
chr13	108451762	108451762	1	*	87679	OpenSea	728215	87679	FAM155A	33
chr7	135429446	135429446	1	*	54249	OpenSea	389558	54249	FAM180A	33
chr4	17781880	17781880	1	*	30979	Shore	27146	30979	FAM184B	33
chr5	176958346	176958383	38	*	40703	Island	54540	40703	FAM193B	33
chr6	24832728	24832728	1	*	42226	OpenSea	9750	42226	FAM65B	33
chr9	139606200	139606202	3	*	64469	Shore	138311	64469	FAM69B	33
chr9	97945584	97945584	1	*	62321	OpenSea	2176	62321	FANCC	33
chr6	35422526	35422526	1	*	43551	Shore	2178	43551	FANCE	33
chr15	48935514	48936335	822	*	93499	Shore	2200	93499	FBN1	33
chr5	15918940	15918940	1	*	35748	OpenSea	23194	35748	FBXL7	33
chr3	121312127	121312241	115	*	26493	OpenSea	51725	26493	FBXO40	33
chr19	46235602	46235602	1	*	117066	Shore	23403	117066	FBXO46	33
chr5	171320720	171320720	1	*	40254	OpenSea	23291	40254	FBXW11	33
chr15	68573625	68573625	1	*	94578	Shelf	10116	94578	FEM1B	33
chr11	63975481	63975481	1	*	74729	Shore	83706	74729	FERMT3	33
chr13	102686228	102686228	1	*	87586	OpenSea	2259	87586	FGF14	33
chr13	103053409	103054860	1452	*	87599	Shore	2259	87599	FGF14	33
chr19	49258805	49260285	1481	*	117574	Shelf	26291	117574	FGF21	33
chr4	15939862	15940897	1036	*	30899	OpenSea	9982	30899	FGFBP1	33
chr8	38300134	38300134	1	*	57537	OpenSea	2260	57537	FGFR1	33
chr1	38466544	38466544	1	*	4370	OpenSea	2275	4370	FHL3	33
chr6	110012874	110012874	1	*	45865	Shore	9896	45865	FIG4	33
chr7	72483686	72483686	1	*	51489	OpenSea	8468	51489	FKBP6	33
chr17	43299826	43299929	104	*	106235	Shore	752	106235	FMNL1	33
chr13	49672483	49672483	1	*	86660	OpenSea	22862	86660	FNDC3A	33
chr3	171800301	171800301	1	*	28462	OpenSea	64778	28462	FNDC3B	33
chr4	159704293	159704293	1	*	34271	OpenSea	57600	34271	FNIP2	33
chr4	159746160	159746160	1	*	34277	OpenSea	57600	34277	FNIP2	33
chr3	138669434	138669434	1	*	27520	Shore	401089	27520	FOXL2NB	33
chr14	89804447	89804447	1	*	90859	OpenSea	1112	90859	FOXN3	33
chr4	79083545	79083545	1	*	32311	OpenSea	80144	32311	FRAS1	33
chr10	13766768	13766768	1	*	65631	OpenSea	55691	65631	FRMD4A	33
chr11	65180133	65180133	1	*	75030	OpenSea	83786	75030	FRMD8	33
chr4	144266241	144266241	1	*	33799	OpenSea	2549	33799	GAB1	33
chr4	144300134	144300134	1	*	33805	OpenSea	2549	33805	GAB1	33
chr11	78110539	78110539	1	*	76523	OpenSea	9846	76523	GAB2	33
chr11	78129867	78130236	370	*	76527	Shore	9846	76527	GAB2	33
chr16	75599104	75599896	793	*	100876	Shore	11345	100876	GABARAPL2	33
chr9	101469203	101469285	83	*	62472	Shore	9568	62472	GABBR2	33
chr3	30812040	30812040	1	*	23097	OpenSea	339896	23097	GADL1	33
chr2	154729995	154730326	332	*	18361	Shore	114805	18361	GALNT13	33
chr1	230204526	230204526	1	*	12097	Shore	2590	12097	GALNT2	33
chr4	173731209	173731209	1	*	34515	OpenSea	442117	34515	GALNTL6	33
chr17	10039537	10039537	1	*	103692	OpenSea	8522	103692	GAS7	33
chr10	5853447	5853447	1	*	65290	Shore	2665	65290	GDI2	33
chr6	13372573	13372573	1	*	41810	OpenSea	54438	41810	GFOD1	33
chr11	134202533	134202533	1	*	78878	Shore	89944	78878	GLB1L2	33
chr15	69545572	69545572	1	*	94682	OpenSea	26035	94682	GLCE	33
chr17	4690628	4692162	1535	*	102975	Shore	388323	102975	GLTPD2	33
chr6	2134144	2134144	1	*	41277	OpenSea	2762	41277	GMDS	33
chr14	54954596	54954596	1	*	89378	Shore	2764	89378	GMFB	33
chr16	58768411	58769104	694	*	99979	Shore	2806	99979	GOT2	33
chr2	175350621	175351035	415	*	18999	Shore	151556	18999	GPR155	33
chr3	169758289	169758289	1	*	28344	Shore	26996	28344	GPR160	33
chr1	27718221	27718858	638	*	3510	Shore	2827	3510	GPR3	33
chr5	150400531	150400672	142	*	39597	Shore	2878	39597	GPX3	33
chr12	52404422	52404422	1	*	81264	Shelf	160622	81264	GRASP	33
chr8	102526827	102526827	1	*	59172	OpenSea	79977	59172	GRHL2	33
chr8	102550720	102550720	1	*	59174	OpenSea	79977	59174	GRHL2	33
chr10	87402762	87403729	968	*	68172	OpenSea	2894	68172	GRID1	33
chr10	88013210	88013210	1	*	68179	OpenSea	2894	68179	GRID1	33
chr1	37379413	37379413	1	*	4270	OpenSea	2899	4270	GRIK3	33
chr16	10208417	10208426	10	*	97969	OpenSea	2903	97969	GRIN2A	33
chr19	48897279	48898160	882	*	117441	Shore	2906	117441	GRIN2D	33
chr8	30585904	30585904	1	*	57333	Shore	2936	57333	GSR	33
chr6	52858459	52859107	649	*	44688	Shore	2941	44688	GSTA4	33
chr8	30462779	30462779	1	*	57325	OpenSea	2961	57325	GTF2E2	33
chr20	42354839	42356308	1470	*	120730	OpenSea	149699	120730	GTSF1L	33
chr6	42161424	42161424	1	*	44117	OpenSea	2979	44117	GUCA1B	33
chr15	65843003	65843003	1	*	94385	OpenSea	51495	94385	HACD3	33
chr1	156589008	156589303	296	*	8726	OpenSea	60484	8726	HAPLN2	33
chr7	18534872	18535786	915	*	49651	OpenSea	9734	49651	HDAC9	33
chr1	156722088	156723647	1560	*	8764	Shore	3068	8764	HDGF	33
chr7	43289504	43289504	1	*	50668	Shore	23072	50668	HECW1	33
chr17	65242711	65242740	30	*	107664	Shore	9931	107664	HELZ	33
chr6	168376777	168376777	1	*	48061	Shore	100128124	48061	HGC6.3	33
chr8	43046482	43046482	1	*	57817	OpenSea	138050	57817	HGSNAT	33
chr7	139409421	139409421	1	*	54443	OpenSea	28996	54443	HIPK2	33
chr6	31126599	31127863	1265	*	42839	Shore	3127	42839	HLA-DRB5	33
chr6	31166097	31167789	1693	*	42851	Shore	3127	42851	HLA-DRB5	33
chr6	31762353	31763174	822	*	42970	Shore	3127	42970	HLA-DRB5	33
chr17	46666926	46666958	33	*	106522	Shelf	3213	106522	HOXB3	33
chr1	87404379	87404379	1	*	6573	OpenSea	9653	6573	HS2ST1	33
chr4	11425992	11425992	1	*	30832	Shelf	9957	30832	HS3ST1	33
chr4	11429415	11429531	117	*	30834	Island	9957	30834	HS3ST1	33
chr13	96742056	96742056	1	*	87280	Shore	266722	87280	HS6ST3	33
chr10	118448111	118448111	1	*	69861	OpenSea	259217	69861	HSPA12A	33
chr2	204824513	204824513	1	*	19883	OpenSea	29851	19883	ICOS	33
chr10	91175366	91175366	1	*	68365	Shore	24138	68365	IFIT5	33
chr7	100965709	100965709	1	*	52843	Shore	64792	52843	IFT22	33
chr11	133827520	133827520	1	*	78831	Shore	22997	78831	IGSF9B	33
chr15	81547011	81547011	1	*	95514	OpenSea	3603	95514	IL16	33
chr2	113824657	113825882	1226	*	17310	OpenSea	84639	17310	IL1F10	33
chr2	113891507	113891507	1	*	17317	OpenSea	3557	17317	IL1RN	33
chr3	48725646	48725646	1	*	24117	Shore	51447	24117	IP6K2	33
chr3	159494544	159494544	1	*	28154	OpenSea	100505385	28154	IQCJ-SCHIP1	33
chr5	75794475	75794475	1	*	36990	OpenSea	10788	36990	IQGAP2	33
chr3	13005914	13005914	1	*	22569	Shelf	9922	22569	IQSEC1	33
chr14	77495672	77495691	20	*	90592	Shore	64207	90592	IRF2BPL	33
chr5	52166469	52166469	1	*	36339	OpenSea	3672	36339	ITGA1	33
chr10	33244211	33244211	1	*	66297	Shelf	3688	66297	ITGB1	33
chr10	7614570	7614570	1	*	65387	Shelf	80760	65387	ITIH5	33
chr19	50655862	50655862	1	*	117908	OpenSea	126123	117908	IZUMO2	33
chr6	15337603	15337603	1	*	41878	OpenSea	3720	41878	JARID2	33
chr17	74712429	74712429	1	*	108401	OpenSea	23210	108401	JMJD6	33
chr1	15276987	15276987	1	*	2112	OpenSea	23254	2112	KAZN	33
chr13	41702795	41702795	1	*	86358	Shelf	89890	86358	KBTBD6	33
chr3	156091058	156091058	1	*	28042	OpenSea	7881	28042	KCNAB1	33
chr5	169949351	169949351	1	*	40212	OpenSea	30820	40212	KCNIP1	33
chr10	103603292	103603563	272	*	69159	Island	30819	69159	KCNIP2	33
chr10	103603722	103604222	501	*	69160	Shore	30819	69160	KCNIP2	33
chr17	68106654	68106654	1	*	107790	OpenSea	3773	107790	KCNJ16	33
chr20	43375708	43375708	1	*	120794	Shore	60598	120794	KCNK15	33
chr1	215255110	215255716	607	*	11437	Shore	3776	11437	KCNK2	33
chr11	2672613	2672740	128	*	71700	OpenSea	3784	71700	KCNQ1	33
chr9	138604613	138605049	437	*	64258	Shore	57582	64258	KCNT1	33
chr12	109896967	109896967	1	*	83533	OpenSea	83892	83533	KCTD10	33
chr19	4971487	4971487	1	*	112800	Shelf	23030	112800	KDM4B	33
chr9	6757146	6757146	1	*	61139	Shore	23081	61139	KDM4C	33
chr9	7103479	7103479	1	*	61147	OpenSea	23081	61147	KDM4C	33
chr14	59000503	59000503	1	*	89573	OpenSea	9786	89573	KIAA0586	33
chr9	34376534	34377424	891	*	61451	Island	57462	61451	KIAA1161	33
chr10	24704829	24704829	1	*	66012	OpenSea	56243	66012	KIAA1217	33
chr1	109656708	109657035	328	*	7117	Shore	57535	7117	KIAA1324	33
chr1	109705170	109705170	1	*	7119	OpenSea	57535	7119	KIAA1324	33
chr1	33219580	33219998	419	*	3947	Island	57648	3947	KIAA1522	33
chr7	138620362	138620362	1	*	54371	OpenSea	57670	54371	KIAA1549	33
chr20	36839442	36839442	1	*	120607	OpenSea	85449	120607	KIAA1755	33
chr1	245361403	245361403	1	*	12729	OpenSea	55083	12729	KIF26B	33
chr1	245644687	245644687	1	*	12754	OpenSea	55083	12754	KIF26B	33
chr9	110249749	110252451	2703	*	62620	Island	9314	62620	KLF4	33
chr2	207980866	207980866	1	*	20005	OpenSea	8609	20005	KLF7	33
chr2	170366131	170366961	831	*	18762	OpenSea	10324	18762	KLHL41	33
chr6	112575705	112576393	689	*	46013	Shore	3910	46013	LAMA4	33
chr7	107623479	107623479	1	*	53244	OpenSea	3912	53244	LAMB1	33
chr10	931643	931793	151	*	65020	OpenSea	23185	65020	LARP4B	33
chr13	21635959	21637118	1160	*	85616	Shore	26524	85616	LATS2	33
chr2	30453395	30453395	1	*	14342	Shore	81606	14342	LBH	33
chr11	36171375	36171375	1	*	73404	OpenSea	143458	73404	LDLRAD3	33
chr19	39279408	39279408	1	*	116074	Shore	653499	116074	LGALS7B	33
chr9	139088542	139089954	1413	*	64334	Shore	8022	64334	LHX3	33
chr1	197893920	197893920	1	*	10365	Shelf	56956	10365	LHX9	33
chr12	50616434	50617546	1113	*	81122	OpenSea	51474	81122	LIMA1	33
chr4	41457558	41457558	1	*	31453	OpenSea	22998	31453	LIMCH1	33
chr9	98619666	98619666	1	*	62351	OpenSea	100128782	62351	LINC00476	33
chr2	33050369	33050475	107	*	14441	OpenSea	285045	14441	LINC00486	33
chr6	170198971	170201785	2815	*	48215	OpenSea	80069	48215	LINC00574	33
chr8	125953232	125954919	1688	*	59791	OpenSea	157381	59791	LINC00964	33
chr5	6583850	6584977	1128	*	35402	Shore	255167	35402	LINC01018	33
chr12	122237463	122237463	1	*	84432	Shore	338799	84432	LINC01089	33
chr10	90580274	90580274	1	*	68320	OpenSea	340654	68320	LIPM	33
chr13	76207486	76207486	1	*	87033	Shelf	4008	87033	LMO7	33
chr17	37236859	37236859	1	*	105314	OpenSea	100131347	105314	LOC100131347	33
chr12	130526797	130526797	1	*	85023	Shore	100190940	85023	LOC100190940	33
chr5	177095013	177095013	1	*	40725	Shelf	202181	40725	LOC202181	33
chr17	7818956	7819762	807	*	103430	Island	284023	103430	LOC284023	33
chr1	4482786	4482786	1	*	960	OpenSea	284661	960	LOC284661	33
chr20	25125784	25125784	1	*	119995	Shelf	284798	119995	LOC284798	33
chr4	40057241	40057241	1	*	31366	Shore	344967	31366	LOC344967	33
chr3	187959138	187959138	1	*	29106	OpenSea	4026	29106	LPP	33
chr12	25216962	25216962	1	*	80279	OpenSea	4033	80279	LRMP	33
chr2	170142388	170142388	1	*	18751	OpenSea	4036	18751	LRP2	33
chr2	170217401	170218258	858	*	18755	Shore	4036	18755	LRP2	33
chr6	53661064	53661064	1	*	44742	Shore	55227	44742	LRRC1	33
chr2	238681052	238681052	1	*	21446	OpenSea	9208	21446	LRRFIP1	33
chr14	75039090	75039090	1	*	90402	OpenSea	4053	90402	LTBP2	33
chr6	5205542	5205542	1	*	41486	OpenSea	57128	41486	LYRM4	33
chr20	14904432	14904432	1	*	119732	OpenSea	140733	119732	MACROD2	33
chr4	120987409	120987409	1	*	33400	Shore	4085	33400	MAD2L1	33
chr11	47293049	47293049	1	*	73805	Shore	8567	73805	MADD	33
chr9	72660082	72660082	1	*	61798	Shore	256691	61798	MAMDC2	33
chr4	140958771	140958771	1	*	33684	OpenSea	55534	33684	MAML3	33
chr6	119672375	119672375	1	*	46180	Shore	4121	46180	MAN1A1	33
chr12	27923989	27925367	1379	*	80398	OpenSea	100287284	80398	MANSC4	33
chr15	43808806	43810131	1326	*	93292	OpenSea	4130	93292	MAP1A	33
chr17	43472435	43472435	1	*	106264	Shore	9020	106264	MAP3K14	33
chr14	71276874	71277192	319	*	90171	Shore	4293	90171	MAP3K9	33
chr19	39084308	39084308	1	*	116046	Shelf	11184	116046	MAP4K1	33
chr6	136828807	136828807	1	*	46658	OpenSea	9053	46658	MAP7	33
chr2	217227472	217227472	1	*	20238	OpenSea	57574	20238	MARCH4	33
chr5	10366924	10366924	1	*	35530	OpenSea	10299	35530	MARCH6	33
chr11	63647865	63647865	1	*	74653	OpenSea	2011	74653	MARK2	33
chr8	98963918	98963918	1	*	59026	OpenSea	4147	59026	MATN2	33
chr8	6282955	6282955	1	*	56102	OpenSea	79648	56102	MCPH1	33
chr8	6405105	6405105	1	*	56111	OpenSea	79648	56111	MCPH1	33
chr6	41616858	41616858	1	*	44024	OpenSea	4188	44024	MDFI	33
chr22	20918809	20918809	1	*	123721	OpenSea	51586	123721	MED15	33
chr15	66270794	66270794	1	*	94414	Shelf	84465	94414	MEGF11	33
chr15	66373258	66373258	1	*	94433	OpenSea	84465	94433	MEGF11	33
chr7	130134488	130135065	578	*	53969	Shore	4232	53969	MEST	33
chr6	110618174	110618174	1	*	45887	OpenSea	728464	45887	METTL24	33
chr15	41951695	41952491	797	*	93124	Shore	23269	93124	MGA	33
chr1	78706562	78706562	1	*	6395	OpenSea	149047	6395	MGC27382	33
chr1	1549615	1550031	417	*	265	Shore	142678	265	MIB2	33
chr11	57407421	57408751	1331	*	74065	OpenSea	406919	74065	MIR130A	33
chr1	110140922	110141275	354	*	7189	OpenSea	406974	7189	MIR197	33
chr17	41521158	41522193	1036	*	105948	OpenSea	100313779	105948	MIR2117	33
chr14	101527688	101528369	682	*	91647	Shelf	494326	91647	MIR377	33
chr19	54187209	54189553	2345	*	118380	OpenSea	574462	118380	MIR515-1	33
chr15	69374595	69374595	1	*	94665	OpenSea	100313884	94665	MIR548H4	33
chr15	69423886	69423886	1	*	94672	OpenSea	100313884	94672	MIR548H4	33
chr19	4769001	4770775	1775	*	112752	OpenSea	284424	112752	MIR7-3HG	33
chr12	6861493	6861493	1	*	79510	Shore	8079	79510	MLF2	33
chr6	53919041	53919041	1	*	44754	OpenSea	90523	44754	MLIP	33
chr11	102745682	102746365	684	*	77152	OpenSea	4321	77152	MMP12	33
chr16	3097387	3097736	350	*	97478	Shore	64386	97478	MMP25	33
chr11	1492945	1492945	1	*	71465	Shore	81532	71465	MOB2	33
chr11	1594830	1595783	954	*	71498	Shore	81532	71498	MOB2	33
chr1	167904284	167904990	707	*	9485	Shore	25874	9485	MPC2	33
chr11	60260937	60260937	1	*	74223	OpenSea	54860	74223	MS4A12	33
chr9	103191817	103191817	1	*	62529	Shore	91283	62529	MSANTD3	33
chr17	55682851	55683689	839	*	107012	OpenSea	124540	107012	MSI2	33
chr14	64912417	64912417	1	*	89805	OpenSea	4522	89805	MTHFD1	33
chr9	113530240	113530240	1	*	62704	OpenSea	4593	62704	MUSK	33
chr11	69064741	69064741	1	*	75717	OpenSea	26579	75717	MYEOV	33
chr6	16130102	16130102	1	*	41934	Shore	29116	41934	MYLIP	33
chr2	192155833	192155833	1	*	19498	OpenSea	4430	19498	MYO1B	33
chr3	40301346	40301346	1	*	23482	OpenSea	25924	23482	MYRIP	33
chr1	147012684	147013236	553	*	7859	OpenSea	728932	7859	NA	33
chr1	147230209	147233110	2902	*	7874	OpenSea	728932	7874	NA	33
chr10	51747411	51747411	1	*	66820	OpenSea	55747	66820	NA	33
chr11	89925406	89925406	1	*	76824	OpenSea	10003	76824	NAALAD2	33
chr1	201722809	201722809	1	*	10545	OpenSea	89796	10545	NAV1	33
chr1	145471701	145472579	879	*	7797	Shore	100288142	7797	NBPF20	33
chr16	15747286	15747286	1	*	98280	Shelf	54820	98280	NDE1	33
chr8	91815804	91815804	1	*	58810	OpenSea	64168	58810	NECAB1	33
chr8	91952780	91953125	346	*	58815	OpenSea	64168	58815	NECAB1	33
chr18	56059556	56059556	1	*	110842	OpenSea	23327	110842	NEDD4L	33
chr1	198204074	198204074	1	*	10378	OpenSea	140609	10378	NEK7	33
chr12	45268613	45269790	1178	*	80697	Shore	4753	80697	NELL2	33
chr5	172115367	172115367	1	*	40352	Shore	54492	40352	NEURL1B	33
chr1	204910715	204910715	1	*	10845	OpenSea	23114	10845	NFASC	33
chr17	46138081	46138353	273	*	106468	Shore	4779	106468	NFE2L1	33
chr19	3358182	3358182	1	*	112345	Shore	4782	112345	NFIC	33
chr4	103475833	103475833	1	*	32946	OpenSea	4790	32946	NFKB1	33
chr2	219994830	219994830	1	*	20488	OpenSea	79840	20488	NHEJ1	33
chr3	23986090	23986474	385	*	22959	Shore	28512	22959	NKIRAS1	33
chr6	155776951	155777949	999	*	47420	OpenSea	50508	47420	NOX3	33
chr19	36336426	36337105	680	*	115742	Island	4868	115742	NPHS1	33
chr4	164251942	164252263	322	*	34306	Shore	4886	34306	NPY1R	33
chr11	47289814	47291038	1225	*	73803	Shore	10062	73803	NR1H3	33
chr5	139283351	139284250	900	*	38817	Island	9542	38817	NRG2	33
chr21	16335810	16335810	1	*	122134	OpenSea	8204	122134	NRIP1	33
chr8	126202653	126202653	1	*	59810	OpenSea	286053	59810	NSMCE2	33
chr17	8965754	8965754	1	*	103601	OpenSea	9423	103601	NTN1	33
chr12	96161502	96161502	1	*	82891	OpenSea	59277	82891	NTN4	33
chr1	107819805	107819805	1	*	7029	OpenSea	22854	7029	NTNG1	33
chr12	106473634	106474322	689	*	83284	OpenSea	9891	83284	NUAK1	33
chr12	106477691	106477691	1	*	83285	OpenSea	9891	83285	NUAK1	33
chr7	2282184	2282600	417	*	48844	Shore	4521	48844	NUDT1	33
chr11	71789887	71791225	1339	*	75957	Shore	4926	75957	NUMA1	33
chr11	3733666	3733666	1	*	71861	OpenSea	4928	71861	NUP98	33
chr7	8482877	8482877	1	*	49530	Shore	30010	49530	NXPH1	33
chr2	139482205	139482205	1	*	18066	OpenSea	11249	18066	NXPH2	33
chr8	133071588	133072873	1286	*	59979	OpenSea	729330	59979	OC90	33
chr1	59012661	59012820	160	*	5768	Shore	115209	5768	OMA1	33
chr11	4718962	4719138	177	*	71928	OpenSea	81285	71928	OR51E2	33
chr11	58207266	58208576	1311	*	74117	OpenSea	390191	74117	OR5B12	33
chr14	21110582	21110908	327	*	88411	OpenSea	341799	88411	OR6S1	33
chr18	21794764	21794764	1	*	110246	OpenSea	114876	110246	OSBPL1A	33
chr11	3117181	3117181	1	*	71808	Shelf	114879	71808	OSBPL5	33
chr14	23236725	23236725	1	*	88516	Shore	5018	88516	OXA1L	33
chr11	57105500	57106093	594	*	74016	Shelf	5024	74016	P2RX3	33
chr5	131557716	131557716	1	*	38310	OpenSea	8974	38310	P4HA2	33
chr6	163550454	163550454	1	*	47834	OpenSea	135138	47834	PACRG	33
chr15	40530997	40531152	156	*	92944	Shore	56924	92944	PAK6	33
chr9	112593847	112593847	1	*	62675	OpenSea	114299	62675	PALM2	33
chr5	102200701	102201545	845	*	37630	Shore	5066	37630	PAM	33
chr1	2457414	2458258	845	*	566	Island	55229	566	PANK4	33
chr22	50607824	50608598	775	*	125702	Island	56666	125702	PANX2	33
chr2	206347777	206347777	1	*	19921	OpenSea	117583	19921	PARD3B	33
chr16	14596062	14596062	1	*	98227	OpenSea	5073	98227	PARN	33
chr10	70062188	70062188	1	*	67199	OpenSea	64081	67199	PBLD	33
chr13	113861933	113861933	1	*	88145	Shore	55795	88145	PCID2	33
chr1	161231273	161231273	1	*	9148	Shelf	654790	9148	PCP4L1	33
chr11	117102463	117102463	1	*	77641	Shore	9159	77641	PCSK7	33
chr3	195965369	195965369	1	*	29449	OpenSea	5130	29449	PCYT1A	33
chr19	34895882	34895882	1	*	115525	Shore	84306	115525	PDCD2L	33
chr12	54942782	54943545	764	*	81634	OpenSea	5153	81634	PDE1B	33
chr4	55100918	55100995	78	*	31747	Shore	5156	31747	PDGFRA	33
chr8	17454394	17454394	1	*	56557	OpenSea	5157	56557	PDGFRL	33
chr12	41860791	41860791	1	*	80616	OpenSea	29951	80616	PDZRN4	33
chr1	156883745	156883745	1	*	8807	OpenSea	375033	8807	PEAR1	33
chr2	239198294	239198437	144	*	21522	Shore	8864	21522	PER2	33
chr12	7342865	7343020	156	*	79607	Shore	5830	79607	PEX5	33
chr9	71062328	71062328	1	*	61733	OpenSea	5239	61733	PGM5	33
chr17	47485676	47485676	1	*	106632	OpenSea	5245	106632	PHB	33
chr11	118476352	118477406	1055	*	77796	Shore	23187	77796	PHLDB1	33
chr3	178899170	178899170	1	*	28607	OpenSea	5290	28607	PIK3CA	33
chr17	6458640	6458752	113	*	103131	Shore	83394	103131	PITPNM3	33
chr6	51942952	51942952	1	*	44620	OpenSea	5314	44620	PKHD1	33
chr2	159317294	159317294	1	*	18433	Shelf	8502	18433	PKP4	33
chr19	44174071	44174930	860	*	116743	Shore	5329	116743	PLAUR	33
chr10	95862342	95862342	1	*	68571	OpenSea	51196	68571	PLCE1	33
chr2	198809390	198809390	1	*	19640	OpenSea	5334	19640	PLCL1	33
chr3	111481341	111481341	1	*	26122	OpenSea	257068	26122	PLCXD2	33
chr3	171515212	171515212	1	*	28444	OpenSea	5337	28444	PLD1	33
chr3	171527257	171527346	90	*	28448	Shore	5337	28448	PLD1	33
chr19	40871697	40871823	127	*	116301	Island	23646	116301	PLD3	33
chr12	93140078	93140078	1	*	82767	OpenSea	440107	82767	PLEKHG7	33
chr9	5628280	5628280	1	*	61112	Shore	55848	61112	PLGRKT	33
chr7	132259150	132260289	1140	*	54062	Shore	91584	54062	PLXNA4	33
chr2	190701251	190701251	1	*	19417	OpenSea	5378	19417	PMS1	33
chr19	46969919	46969919	1	*	117166	OpenSea	55228	117166	PNMAL1	33
chr3	52189177	52189217	41	*	24528	Shore	25886	24528	POC1A	33
chr5	149178783	149178783	1	*	39444	OpenSea	133522	39444	PPARGC1B	33
chr1	40203334	40204285	952	*	4483	Shore	10450	4483	PPIE	33
chr10	81108060	81108060	1	*	68019	Shore	10105	68019	PPIF	33
chr2	44460827	44460827	1	*	14822	OpenSea	5495	14822	PPM1B	33
chr17	57059840	57059840	1	*	107144	OpenSea	22843	107144	PPM1E	33
chr14	102312533	102312533	1	*	91672	OpenSea	5527	91672	PPP2R5C	33
chr8	70973739	70973739	1	*	58400	OpenSea	63978	58400	PRDM14	33
chr12	42981814	42982649	836	*	80655	Shore	144165	80655	PRICKLE1	33
chr7	151511901	151513241	1341	*	55157	OpenSea	51422	55157	PRKAG2	33
chr17	64640562	64640562	1	*	107623	OpenSea	5578	107623	PRKCA	33
chr2	46398848	46398848	1	*	14910	OpenSea	5581	14910	PRKCE	33
chr19	54384822	54385215	394	*	118419	Shore	5582	118419	PRKCG	33
chr1	2064216	2064441	226	*	408	Shore	5590	408	PRKCZ	33
chr10	53639124	53639124	1	*	66900	OpenSea	5592	66900	PRKG1	33
chr4	82126025	82127274	1250	*	32415	OpenSea	5593	32415	PRKG2	33
chr19	50096610	50096876	267	*	117779	Island	57479	117779	PRR12	33
chr9	33795118	33796088	971	*	61421	OpenSea	5646	61421	PRSS3	33
chr15	55987268	55987268	1	*	93802	OpenSea	283659	93802	PRTG	33
chr8	18705777	18705777	1	*	56617	OpenSea	23362	56617	PSD3	33
chr17	65362901	65363257	357	*	107667	Shore	5718	107667	PSMD12	33
chr9	98260248	98260248	1	*	62341	OpenSea	5727	62341	PTCH1	33
chr10	29771743	29771743	1	*	66170	OpenSea	387647	66170	PTCHD3P1	33
chr8	141728568	141728568	1	*	60288	OpenSea	5747	60288	PTK2	33
chr10	48363964	48363964	1	*	66658	OpenSea	26095	66658	PTPN20	33
chr11	48001669	48003169	1501	*	73892	Island	5795	73892	PTPRJ	33
chr5	159546625	159547159	535	*	39942	Shore	114825	39942	PWWP2A	33
chr6	36408633	36410268	1636	*	43668	Shore	222659	43668	PXT1	33
chr18	8608333	8608333	1	*	109939	Shore	201475	109939	RAB12	33
chr4	140375847	140375847	1	*	33640	Shore	83452	33640	RAB33B	33
chr11	61665465	61665465	1	*	74413	OpenSea	5866	74413	RAB3IL1	33
chr15	63548963	63548963	1	*	94159	OpenSea	51762	94159	RAB8B	33
chr9	127963181	127963181	1	*	63239	Shore	10244	63239	RABEPK	33
chr7	6415217	6415217	1	*	49398	Shore	5879	49398	RAC1	33
chr14	68853595	68853595	1	*	89994	OpenSea	5890	89994	RAD51B	33
chr7	39664614	39665132	519	*	50557	Shore	5898	50557	RALA	33
chr17	2718230	2718310	81	*	102702	OpenSea	23108	102702	RAP1GAP2	33
chr2	173600987	173601413	427	*	18923	Shore	11069	18923	RAPGEF4	33
chr5	130943742	130943742	1	*	38280	OpenSea	51735	38280	RAPGEF6	33
chr5	131008111	131008111	1	*	38286	OpenSea	51735	38286	RAPGEF6	33
chr17	38464679	38465510	832	*	105489	OpenSea	5914	105489	RARA	33
chr17	38471064	38471064	1	*	105492	Shore	5914	105492	RARA	33
chr1	178064351	178064623	273	*	9836	Shore	9462	9836	RASAL2	33
chr1	178341865	178341865	1	*	9846	OpenSea	9462	9846	RASAL2	33
chr2	33747506	33747506	1	*	14487	OpenSea	25780	14487	RASGRP3	33
chr19	49223814	49223814	1	*	117553	Shore	54922	117553	RASIP1	33
chr19	49224454	49224454	1	*	117555	Shore	54922	117555	RASIP1	33
chr4	53727431	53727979	549	*	31680	Shore	65997	31680	RASL11B	33
chr4	53729056	53729461	406	*	31682	Shore	65997	31682	RASL11B	33
chr3	50366021	50367341	1321	*	24362	Shore	11186	24362	RASSF1	33
chr20	35650572	35650572	1	*	120538	OpenSea	5933	120538	RBL1	33
chr3	29964869	29964869	1	*	23072	OpenSea	27303	23072	RBMS3	33
chr8	30240920	30241280	361	*	57285	Shore	100128750	57285	RBPMS-AS1	33
chr9	4855519	4855519	1	*	61087	OpenSea	10171	61087	RCL1	33
chr1	8577534	8577534	1	*	1444	OpenSea	473	1444	RERE	33
chr1	8631756	8631756	1	*	1451	OpenSea	473	1451	RERE	33
chr1	8689772	8689772	1	*	1455	OpenSea	473	1455	RERE	33
chr1	8720599	8720599	1	*	1459	OpenSea	473	1459	RERE	33
chr1	8847014	8847014	1	*	1477	OpenSea	473	1477	RERE	33
chr3	16555452	16555620	169	*	22838	Shore	23180	22838	RFTN1	33
chr16	74661825	74661825	1	*	100765	OpenSea	55159	100765	RFWD3	33
chr2	102090371	102091129	759	*	16864	Island	731220	16864	RFX8	33
chr8	54857695	54857695	1	*	57992	OpenSea	8601	57992	RGS20	33
chr9	116355097	116355097	1	*	62822	OpenSea	5998	62822	RGS3	33
chr14	72943461	72943540	80	*	90215	OpenSea	9628	90215	RGS6	33
chr5	95068092	95068092	1	*	37517	Shore	22836	37517	RHOBTB3	33
chr8	105236155	105236155	1	*	59276	Shore	9699	59276	RIMS2	33
chr8	105257227	105257227	1	*	59279	OpenSea	9699	59279	RIMS2	33
chr2	87034663	87034831	169	*	16338	Island	64795	16338	RMND5A	33
chr2	101925384	101925467	84	*	16853	Shore	284996	16853	RNF149	33
chr13	79174811	79175210	400	*	87105	Shore	100874222	87105	RNF219-AS1	33
chr3	78917133	78917133	1	*	25645	OpenSea	6091	25645	ROBO1	33
chr3	12882335	12882335	1	*	22545	Shore	6161	22545	RPL32	33
chr9	127623571	127624485	915	*	63221	Island	11224	63221	RPL35	33
chr6	166887879	166887879	1	*	47941	OpenSea	6196	47941	RPS6KA2	33
chr1	213405366	213405366	1	*	11368	OpenSea	26750	11368	RPS6KC1	33
chr1	45242073	45243518	1446	*	5004	Shore	6202	5004	RPS8	33
chr16	11930389	11930389	1	*	98102	OpenSea	26156	98102	RSL1D1	33
chr22	23412225	23413260	1036	*	123855	Island	27156	123855	RSPH14	33
chr6	159421360	159421528	169	*	47653	Shore	83861	47653	RSPH3	33
chr3	158189615	158189615	1	*	28108	OpenSea	51319	28108	RSRC1	33
chr14	60098107	60098793	687	*	89619	Shore	6252	89619	RTN1	33
chr13	32330150	32330150	1	*	86031	OpenSea	122042	86031	RXFP2	33
chr3	72433837	72433837	1	*	25543	OpenSea	23429	25543	RYBP	33
chr1	153346191	153346525	335	*	8230	OpenSea	6283	8230	S100A12	33
chr8	119531106	119531106	1	*	59560	OpenSea	401474	59560	SAMD12	33
chr14	55035215	55035889	675	*	89386	Shore	23034	89386	SAMD4A	33
chr14	55196989	55196989	1	*	89405	OpenSea	23034	89405	SAMD4A	33
chr16	28305533	28305533	1	*	98851	Shore	388228	98851	SBK1	33
chr3	47485244	47485244	1	*	23978	OpenSea	22937	23978	SCAP	33
chr2	120280763	120281526	764	*	17474	Shore	6344	17474	SCTR	33
chr1	169854522	169854522	1	*	9562	OpenSea	57147	9562	SCYL3	33
chr17	71331689	71331689	1	*	107857	OpenSea	54549	107857	SDK2	33
chr16	82031434	82031434	1	*	101111	OpenSea	93517	101111	SDR42E1	33
chr1	177929192	177929192	1	*	9831	OpenSea	89866	9831	SEC16B	33
chr4	83807091	83807091	1	*	32461	OpenSea	22872	32461	SEC31A	33
chr3	150345472	150345472	1	*	27894	OpenSea	51714	27894	SELT	33
chr7	83146545	83146545	1	*	51980	OpenSea	9723	51980	SEMA3E	33
chr5	9047211	9047211	1	*	35468	OpenSea	9037	35468	SEMA5A	33
chr5	9374198	9374198	1	*	35488	OpenSea	9037	35488	SEMA5A	33
chr5	9540960	9540960	1	*	35498	Shelf	9037	35498	SEMA5A	33
chr3	122688639	122688639	1	*	26594	OpenSea	54437	26594	SEMA5B	33
chr5	115790387	115790387	1	*	37959	OpenSea	57556	37959	SEMA6A	33
chr3	185348303	185348303	1	*	28947	OpenSea	59343	28947	SENP2	33
chr17	75305722	75306740	1019	*	108461	OpenSea	10801	108461	SEPT9	33
chr5	79542470	79542470	1	*	37179	OpenSea	256987	37179	SERINC5	33
chr1	28587771	28587771	1	*	3621	Shore	83667	3621	SESN2	33
chr22	32007224	32007224	1	*	124364	OpenSea	9814	124364	SFI1	33
chr10	7311500	7311500	1	*	65372	OpenSea	57713	65372	SFMBT2	33
chr6	166744404	166744404	1	*	47912	OpenSea	113402	47912	SFT2D1	33
chr4	52904965	52905025	61	*	31657	Shore	6443	31657	SGCB	33
chr6	134493128	134493324	197	*	46557	Shelf	6446	46557	SGK1	33
chr6	134494620	134495829	1210	*	46558	Shore	6446	46558	SGK1	33
chr6	134617250	134617250	1	*	46569	OpenSea	6446	46569	SGK1	33
chr2	85660790	85661127	338	*	16224	Shelf	284948	16224	SH2D6	33
chr22	38057185	38057185	1	*	124650	Shore	23616	124650	SH3BP1	33
chr4	152095865	152098105	2241	*	34017	OpenSea	152503	34017	SH3D19	33
chr4	152147390	152147803	414	*	34020	OpenSea	152503	34020	SH3D19	33
chr4	152148822	152149064	243	*	34021	OpenSea	152503	34021	SH3D19	33
chr10	105438008	105438008	1	*	69416	OpenSea	9644	69416	SH3PXD2A	33
chr5	148434089	148434089	1	*	39377	OpenSea	79628	39377	SH3TC2	33
chr3	113249814	113251680	1867	*	26226	Shore	54847	26226	SIDT1	33
chr19	51656518	51656518	1	*	118121	OpenSea	27036	118121	SIGLEC7	33
chr14	71955729	71955729	1	*	90182	OpenSea	26037	90182	SIPA1L1	33
chr6	25788879	25788879	1	*	42276	OpenSea	6568	42276	SLC17A1	33
chr8	20040654	20041853	1200	*	56690	OpenSea	6570	56690	SLC18A1	33
chr21	46948702	46948702	1	*	123266	Shore	6573	123266	SLC19A1	33
chr1	53581841	53581841	1	*	5438	OpenSea	6512	5438	SLC1A7	33
chr5	128337585	128337585	1	*	38239	OpenSea	28965	38239	SLC27A6	33
chr6	44187226	44187399	174	*	44371	Island	2030	44371	SLC29A1	33
chr6	134313583	134313583	1	*	46549	OpenSea	154091	46549	SLC2A12	33
chr12	8088741	8089207	467	*	79639	OpenSea	6515	79639	SLC2A3	33
chr1	101361842	101362442	601	*	6995	Shore	148867	6995	SLC30A7	33
chr12	47205532	47205532	1	*	80770	OpenSea	55089	80770	SLC38A4	33
chr1	95339232	95339232	1	*	6855	OpenSea	126969	6855	SLC44A3	33
chr17	42344234	42344234	1	*	106075	OpenSea	6521	106075	SLC4A1	33
chr14	23266481	23266481	1	*	88521	OpenSea	9056	88521	SLC7A7	33
chr2	40599006	40599006	1	*	14713	OpenSea	6546	14713	SLC8A1	33
chr19	47974901	47975706	806	*	117318	OpenSea	6543	117318	SLC8A2	33
chr16	67283238	67283238	1	*	100186	Shore	6553	100186	SLC9A5	33
chr12	21476904	21476904	1	*	80160	OpenSea	6579	80160	SLCO1A2	33
chr17	33775860	33776345	486	*	105018	Shore	146857	105018	SLFN13	33
chr4	146446271	146446271	1	*	33848	OpenSea	4086	33848	SMAD1	33
chr16	30100430	30100430	1	*	99042	Shelf	440354	99042	SMG1P2	33
chr14	70344901	70345911	1011	*	90115	Shore	64093	90115	SMOC1	33
chr7	98667581	98667581	1	*	52488	OpenSea	57154	52488	SMURF1	33
chr20	10200432	10200617	186	*	119676	Shore	6616	119676	SNAP25	33
chr5	9546755	9547825	1071	*	35501	Shore	100505806	35501	SNHG18	33
chr16	69310261	69310261	1	*	100455	OpenSea	6645	100455	SNTB2	33
chr8	51199947	51199947	1	*	57900	OpenSea	54212	57900	SNTG1	33
chr11	130746300	130746300	1	*	78635	OpenSea	399979	78635	SNX19	33
chr20	44470459	44471068	610	*	120925	Shore	90203	120925	SNX21	33
chr7	2319604	2319604	1	*	48858	Shore	29886	48858	SNX8	33
chr20	35463894	35463894	1	*	120523	Shelf	140710	120523	SOGA1	33
chr6	127836597	127836597	1	*	46332	Shore	387104	46332	SOGA3	33
chr4	186508880	186509045	166	*	34854	OpenSea	8470	34854	SORBS2	33
chr4	186652454	186652454	1	*	34867	OpenSea	8470	34867	SORBS2	33
chr17	3377250	3378996	1747	*	102745	Shelf	84690	102745	SPATA22	33
chr2	201187003	201187003	1	*	19674	OpenSea	26010	19674	SPATS2L	33
chr15	44887664	44887664	1	*	93360	OpenSea	80208	93360	SPG11	33
chr13	36921096	36921174	79	*	86205	Shore	23111	86205	SPG20	33
chr13	36927379	36927379	1	*	86207	OpenSea	23111	86207	SPG20	33
chr1	9352405	9354739	2335	*	1537	OpenSea	80176	1537	SPSB1	33
chr19	41074427	41074427	1	*	116366	Shore	57731	116366	SPTBN4	33
chr15	45952725	45952725	1	*	93448	OpenSea	58472	93448	SQRDL	33
chr15	45962135	45962135	1	*	93449	OpenSea	58472	93449	SQRDL	33
chr17	36728456	36728456	1	*	105238	Shore	80725	105238	SRCIN1	33
chr5	80922537	80922537	1	*	37249	OpenSea	23635	37249	SSBP2	33
chr16	1126554	1128014	1461	*	96840	Shore	146336	96840	SSTR5-AS1	33
chr3	8783613	8783613	1	*	22151	OpenSea	51066	22151	SSUH2	33
chr1	85151778	85151778	1	*	6456	Shelf	117178	6456	SSX2IP	33
chr2	86092937	86092937	1	*	16278	OpenSea	8869	16278	ST3GAL5	33
chr17	37382508	37382699	192	*	105344	Shore	342667	105344	STAC2	33
chr15	42888179	42888179	1	*	93230	OpenSea	57519	93230	STARD9	33
chr8	74363469	74363469	1	*	58485	Shelf	27067	58485	STAU2	33
chr4	5053341	5054079	739	*	30336	Island	55351	30336	STK32B	33
chr2	169058521	169058521	1	*	18689	OpenSea	27347	18689	STK39	33
chr2	202330990	202330990	1	*	19779	OpenSea	55437	19779	STRADB	33
chr14	31464361	31464361	1	*	88871	OpenSea	29966	88871	STRN3	33
chr14	25411743	25411743	1	*	88812	OpenSea	29091	88812	STXBP6	33
chr2	84662664	84663044	381	*	16139	OpenSea	8802	16139	SUCLG1	33
chr8	70404514	70405204	691	*	58380	OpenSea	23213	58380	SULF1	33
chr8	70410637	70410637	1	*	58381	OpenSea	23213	58381	SULF1	33
chr3	4489969	4489969	1	*	22056	OpenSea	285362	22056	SUMF1	33
chr14	70082429	70082429	1	*	90092	Shelf	9766	90092	SUSD6	33
chr19	55852665	55852665	1	*	118652	Shore	84787	118652	SUV420H2	33
chr10	29824383	29824383	1	*	66175	OpenSea	6840	66175	SVIL	33
chr14	74888889	74888889	1	*	90386	Shelf	646658	90386	SYNDIG1L	33
chr6	158424174	158424174	1	*	47548	OpenSea	8871	47548	SYNJ2	33
chr11	7275418	7276186	769	*	72129	Shore	143425	72129	SYT9	33
chr2	159867130	159867130	1	*	18453	OpenSea	85461	18453	TANC1	33
chr2	159921094	159921094	1	*	18456	OpenSea	85461	18456	TANC1	33
chr9	101016191	101017021	831	*	62457	Shore	55357	62457	TBC1D2	33
chr2	101680441	101680441	1	*	16833	OpenSea	11138	16833	TBC1D8	33
chr19	36611273	36611273	1	*	115803	Shore	1155	115803	TBCB	33
chr3	176820549	176820549	1	*	28575	OpenSea	79718	28575	TBL1XR1	33
chr1	168271061	168271061	1	*	9513	OpenSea	9095	9513	TBX19	33
chr2	85472279	85472279	1	*	16193	OpenSea	83439	16193	TCF7L1	33
chr1	67244062	67244062	1	*	6097	OpenSea	200132	6097	TCTEX1D1	33
chr5	166819294	166819294	1	*	40031	OpenSea	57451	40031	TENM2	33
chr4	183698078	183698078	1	*	34665	OpenSea	55714	34665	TENM3	33
chr12	55370186	55370186	1	*	81654	OpenSea	9840	81654	TESPA1	33
chr17	62309293	62309293	1	*	107495	OpenSea	55852	107495	TEX2	33
chr8	134003896	134003896	1	*	60023	OpenSea	7038	60023	TG	33
chr19	41857198	41857198	1	*	116484	Shore	7040	116484	TGFB1	33
chr2	43577309	43577309	1	*	14774	OpenSea	63892	14774	THADA	33
chr16	3074502	3075575	1074	*	97466	Shore	79228	97466	THOC6	33
chr14	24024633	24024913	281	*	88652	Shore	79178	88652	THTPA	33
chr12	56818627	56819834	1208	*	81825	OpenSea	8914	81825	TIMELESS	33
chr19	7994445	7994445	1	*	113314	Shelf	10469	113314	TIMM44	33
chr9	84280537	84280537	1	*	61941	OpenSea	7088	61941	TLE1	33
chr10	98176740	98176740	1	*	68707	OpenSea	7093	68707	TLL2	33
chr15	62993387	62993387	1	*	94113	Shelf	83660	94113	TLN2	33
chr15	63034966	63034966	1	*	94117	OpenSea	83660	94117	TLN2	33
chr10	102872719	102872719	1	*	69091	OpenSea	100038246	69091	TLX1NB	33
chr17	76127608	76128170	563	*	108533	Island	11322	108533	TMC6	33
chr12	95044446	95045746	1301	*	82844	Shore	57458	82844	TMCC3	33
chr3	52879742	52879742	1	*	24640	OpenSea	100526772	24640	TMEM110-MUSTN1	33
chr3	50397379	50397379	1	*	24381	Shore	11070	24381	TMEM115	33
chr9	104249548	104249936	389	*	62553	Shore	84302	62553	TMEM246	33
chr8	133759853	133760274	422	*	60006	OpenSea	137835	60006	TMEM71	33
chr3	46743199	46743199	1	*	23886	Shore	259236	23886	TMIE	33
chr12	83476631	83476631	1	*	82679	OpenSea	160335	82679	TMTC2	33
chr17	16842469	16843026	558	*	103963	OpenSea	23495	103963	TNFRSF13B	33
chr13	24211975	24212312	338	*	85674	OpenSea	55504	85674	TNFRSF19	33
chr13	24247649	24247649	1	*	85678	OpenSea	55504	85678	TNFRSF19	33
chr5	150459690	150459690	1	*	39607	Shore	10318	39607	TNIP1	33
chr7	65671551	65671987	437	*	51307	Shore	8460	51307	TPST1	33
chr12	72665282	72665510	229	*	82477	Shore	283392	82477	TRHDE-AS1	33
chr9	100864335	100864335	1	*	62445	OpenSea	9830	62445	TRIM14	33
chr4	154075471	154076820	1350	*	34086	Shore	23321	34086	TRIM2	33
chr7	138143748	138144619	872	*	54338	Shore	8805	54338	TRIM24	33
chr11	8653329	8653329	1	*	72208	OpenSea	9866	72208	TRIM66	33
chr1	193055237	193055237	1	*	10298	OpenSea	6738	10298	TROVE2	33
chr7	100075304	100075506	203	*	52677	Island	81628	52677	TSC22D4	33
chr11	44820674	44820674	1	*	73545	OpenSea	90139	73545	TSPAN18	33
chr21	46019376	46021988	2613	*	123101	OpenSea	54084	123101	TSPEAR	33
chr6	116573109	116574804	1696	*	46046	Shore	23270	46046	TSPYL4	33
chr2	47283713	47283713	1	*	14982	OpenSea	57217	14982	TTC7A	33
chr19	40723232	40724388	1157	*	116281	Island	148014	116281	TTC9B	33
chr20	43104962	43104962	1	*	120771	Shore	79183	120771	TTPAL	33
chr8	15559567	15559567	1	*	56500	OpenSea	7991	56500	TUSC3	33
chr18	658883	659725	843	*	109791	Shore	7298	109791	TYMS	33
chr21	46222557	46222557	1	*	123123	Shore	7327	123123	UBE2G2	33
chr17	46986807	46986807	1	*	106580	Shore	65264	106580	UBE2Z	33
chr1	20512944	20512944	1	*	2745	Shore	127733	2745	UBXN10	33
chr1	26632539	26632539	1	*	3362	Shore	91544	3362	UBXN11	33
chr4	41258560	41258560	1	*	31442	Shore	101410542	31442	UCHL1-AS1	33
chr13	27712255	27712255	1	*	85833	OpenSea	219333	85833	USP12	33
chr11	119231741	119232263	523	*	77917	Shelf	9099	77917	USP2	33
chr9	132598774	132598886	113	*	63667	Shore	10868	63667	USP20	33
chr11	113743320	113743320	1	*	77505	Shelf	57646	77505	USP28	33
chr15	63892607	63892607	1	*	94186	Shore	100130855	94186	USP3-AS1	33
chr17	58468300	58468300	1	*	107228	Shore	84669	107228	USP32	33
chr3	49377951	49378124	174	*	24202	Shore	7375	24202	USP4	33
chr6	149097976	149097976	1	*	47056	OpenSea	10090	47056	UST	33
chr11	75736215	75736215	1	*	76337	OpenSea	7405	76337	UVRAG	33
chr5	82770619	82771513	895	*	37289	Shore	1462	37289	VCAN	33
chr3	157178134	157178134	1	*	28083	OpenSea	79674	28083	VEPH1	33
chr3	11762192	11763707	1516	*	22472	Shore	9686	22472	VGLL4	33
chr8	100825020	100825020	1	*	59098	OpenSea	157680	59098	VPS13B	33
chr15	41196012	41196012	1	*	93057	OpenSea	57617	93057	VPS18	33
chr11	64871778	64871778	1	*	74955	Shelf	738	74955	VPS51	33
chr13	42224923	42224923	1	*	86384	OpenSea	23078	86384	VWA8	33
chr13	42531447	42531447	1	*	86387	Shelf	23078	86387	VWA8	33
chr1	27763886	27763886	1	*	3516	OpenSea	10163	3516	WASF2	33
chr2	20189711	20190224	514	*	13679	Island	57539	13679	WDR35	33
chr2	175471320	175471320	1	*	19011	OpenSea	7456	19011	WIPF1	33
chr6	2768054	2768616	563	*	41306	Shore	56897	41306	WRNIP1	33
chr16	78218445	78218445	1	*	100953	OpenSea	51741	100953	WWOX	33
chr8	56321773	56321773	1	*	58027	OpenSea	114786	58027	XKR4	33
chr8	6690627	6691719	1093	*	56141	Shore	389610	56141	XKR5	33
chr8	10916666	10917024	359	*	56312	Island	286046	56312	XKR6	33
chr20	30556611	30556611	1	*	120123	Shore	343702	120123	XKR7	33
chr6	144223614	144223614	1	*	46919	OpenSea	153918	46919	ZC2HC1B	33
chr16	87465786	87465786	1	*	101474	OpenSea	23174	101474	ZCCHC14	33
chr14	77608587	77608987	401	*	90603	Shore	283576	90603	ZDHHC22	33
chr16	72817808	72817808	1	*	100700	Shelf	463	100700	ZFHX3	33
chr19	3804563	3804563	1	*	112518	Shore	23217	112518	ZFR2	33
chr20	45985339	45986173	835	*	121061	OpenSea	23613	121061	ZMYND8	33
chr19	37020172	37020172	1	*	115839	Shore	339324	115839	ZNF260	33
chr16	31884589	31885014	426	*	99316	Shore	10308	99316	ZNF267	33
chr19	30940221	30940563	343	*	115377	Shore	9745	115377	ZNF536	33
chr19	36704922	36705377	456	*	115816	Shore	147929	115816	ZNF565	33
chr5	123986915	123987218	304	*	38123	Shore	57507	38123	ZNF608	33
chr19	52407881	52408520	640	*	118203	OpenSea	65251	118203	ZNF649	33
chr12	124491432	124491432	1	*	84715	OpenSea	100533183	84715	ZNF664-FAM101A	33
chr7	63774078	63774504	427	*	51260	OpenSea	728927	51260	ZNF736	33
chr6	35248951	35248951	1	*	43530	OpenSea	7629	43530	ZNF76	33
chr19	11847798	11847798	1	*	113908	Shore	55552	113908	ZNF823	33
chr4	146828698	146828698	1	*	33880	OpenSea	152485	33880	ZNF827	33
chr4	146856745	146857246	502	*	33884	Shore	152485	33884	ZNF827	33
chr1	78031187	78031187	1	*	6355	OpenSea	26009	6355	ZZZ3	33
chr12	9265030	9265989	960	*	79702	OpenSea	2	79702	A2M	66
chr2	169780101	169780101	1	*	18738	OpenSea	8647	18738	ABCB11	66
chr16	16118135	16118135	1	*	98320	OpenSea	4363	98320	ABCC1	66
chr10	101609768	101609768	1	*	68965	OpenSea	1244	68965	ABCC2	66
chr14	74766220	74766220	1	*	90373	Shelf	5826	90373	ABCD4	66
chr21	43717310	43717310	1	*	122839	OpenSea	9619	122839	ABCG1	66
chr15	81028959	81028959	1	*	95468	OpenSea	58489	95468	ABHD17C	66
chr10	116232841	116232841	1	*	69773	OpenSea	3983	69773	ABLIM1	66
chr10	116249681	116249681	1	*	69774	OpenSea	3983	69774	ABLIM1	66
chr10	116279186	116279186	1	*	69776	OpenSea	3983	69776	ABLIM1	66
chr10	116310860	116310860	1	*	69782	OpenSea	3983	69782	ABLIM1	66
chr10	116417809	116418797	989	*	69793	OpenSea	3983	69793	ABLIM1	66
chr17	1090123	1090905	783	*	102432	OpenSea	29	102432	ABR	66
chr6	26598600	26598694	95	*	42393	Island	29777	42393	ABT1	66
chr2	111493356	111493356	1	*	17189	Shelf	55289	17189	ACOXL	66
chr2	223765655	223765655	1	*	20688	OpenSea	2181	20688	ACSL3	66
chr14	69441902	69441902	1	*	90042	Shelf	87	90042	ACTN1	66
chr19	39142011	39142011	1	*	116058	Shelf	81	116058	ACTN4	66
chr2	158698856	158698856	1	*	18412	OpenSea	90	18412	ACVR1	66
chr12	52367989	52367989	1	*	81257	OpenSea	91	81257	ACVR1B	66
chr5	156948581	156948581	1	*	39831	OpenSea	8728	39831	ADAM19	66
chr20	3654906	3656411	1506	*	119475	Shore	80332	119475	ADAM33	66
chr19	8656852	8657916	1065	*	113434	Island	81794	113434	ADAMTS10	66
chr5	33563927	33563927	1	*	35947	OpenSea	81792	35947	ADAMTS12	66
chr5	5155797	5155797	1	*	35363	OpenSea	170690	35363	ADAMTS16	66
chr5	178767472	178767472	1	*	40921	Shelf	9509	40921	ADAMTS2	66
chr19	1508528	1510107	1580	*	111803	Shore	339366	111803	ADAMTSL5	66
chr21	46505130	46505130	1	*	123182	OpenSea	104	123182	ADARB1	66
chr10	1440572	1441722	1151	*	65108	Shore	105	65108	ADARB2	66
chr3	123031942	123031942	1	*	26628	OpenSea	111	26628	ADCY5	66
chr16	4028440	4028440	1	*	97634	Shore	115	97634	ADCY9	66
chr4	22483053	22483053	1	*	31040	OpenSea	166647	31040	ADGRA3	66
chr6	46821624	46821624	1	*	44500	OpenSea	221395	44500	ADGRF5	66
chr1	79471984	79471984	1	*	6408	Shore	64123	6408	ADGRL4	66
chr5	90036436	90036436	1	*	37398	OpenSea	84059	37398	ADGRV1	66
chr5	159392266	159392266	1	*	39928	OpenSea	147	39928	ADRA1B	66
chr4	7769958	7770069	112	*	30619	OpenSea	84740	30619	AFAP1-AS1	66
chr2	236412034	236412034	1	*	21221	OpenSea	116987	21221	AGAP1	66
chr8	141608316	141609470	1155	*	60275	OpenSea	27161	60275	AGO2	66
chr8	141639345	141639418	74	*	60282	OpenSea	27161	60282	AGO2	66
chr8	6616240	6616240	1	*	56137	OpenSea	55326	56137	AGPAT5	66
chr3	148418460	148418460	1	*	27786	Shelf	185	27786	AGTR1	66
chr7	128924101	128924101	1	*	53878	OpenSea	23382	53878	AHCYL2	66
chr14	105416166	105416166	1	*	92059	OpenSea	113146	92059	AHNAK2	66
chr5	407315	407315	1	*	35035	OpenSea	57491	35035	AHRR	66
chr6	143575123	143575123	1	*	46868	OpenSea	51390	46868	AIG1	66
chr1	4730728	4730728	1	*	967	Shelf	55966	967	AJAP1	66
chr9	135709670	135709670	1	*	63925	OpenSea	158067	63925	AK8	66
chr13	42857965	42857965	1	*	86402	OpenSea	11215	86402	AKAP11	66
chr15	85928046	85928046	1	*	95680	Shelf	11214	95680	AKAP13	66
chr5	125931120	125931275	156	*	38158	Shore	501	38158	ALDH7A1	66
chr2	29828479	29828479	1	*	14326	OpenSea	238	14326	ALK	66
chr2	30139155	30139155	1	*	14332	Shelf	238	14332	ALK	66
chr1	21877322	21877781	460	*	2868	OpenSea	249	2868	ALPL	66
chr11	46486318	46486318	1	*	73708	OpenSea	55626	73708	AMBRA1	66
chr10	73723221	73723221	1	*	67524	Shore	119504	67524	ANAPC16	66
chr10	73820491	73820491	1	*	67537	OpenSea	119504	67537	ANAPC16	66
chr8	41686706	41686706	1	*	57708	Shore	286	57708	ANK1	66
chr4	113906536	113906536	1	*	33252	OpenSea	287	33252	ANK2	66
chr10	61969817	61969817	1	*	67005	OpenSea	288	67005	ANK3	66
chr17	4128184	4128184	1	*	102894	Shelf	51479	102894	ANKFY1	66
chr16	89429419	89429419	1	*	101975	OpenSea	29123	101975	ANKRD11	66
chr16	89496981	89496981	1	*	102001	Shelf	29123	102001	ANKRD11	66
chr3	15711699	15711699	1	*	22781	OpenSea	23243	22781	ANKRD28	66
chr18	21242922	21243529	608	*	110224	Shore	147463	110224	ANKRD29	66
chr5	55404179	55404179	1	*	36468	OpenSea	79722	36468	ANKRD55	66
chr6	35002597	35002597	1	*	43505	OpenSea	23294	43505	ANKS1A	66
chr12	99332500	99332500	1	*	82999	OpenSea	56899	82999	ANKS1B	66
chr12	101480470	101480470	1	*	83062	OpenSea	121601	83062	ANO4	66
chr2	69428235	69428235	1	*	15602	OpenSea	84168	15602	ANTXR1	66
chr4	79531297	79531297	1	*	32346	OpenSea	306	32346	ANXA3	66
chr22	29781841	29781841	1	*	124158	Shelf	162	124158	AP1B1	66
chr19	10694670	10694670	1	*	113690	Shelf	10053	113690	AP1M2	66
chr4	41031037	41031037	1	*	31424	OpenSea	323	31424	APBB2	66
chr5	112130390	112130390	1	*	37811	OpenSea	324	37811	APC	66
chr1	10502470	10502470	1	*	1679	OpenSea	100526739	1679	APITD1-CORT	66
chr5	142311682	142311682	1	*	39192	OpenSea	23092	39192	ARHGAP26	66
chr5	142362123	142362123	1	*	39194	OpenSea	23092	39194	ARHGAP26	66
chr5	142490096	142490096	1	*	39208	OpenSea	23092	39208	ARHGAP26	66
chr5	142575122	142575122	1	*	39215	OpenSea	23092	39215	ARHGAP26	66
chr5	142594147	142594147	1	*	39218	OpenSea	23092	39218	ARHGAP26	66
chr19	36265700	36265700	1	*	115732	Shore	115703	115732	ARHGAP33	66
chr1	17877451	17877451	1	*	2462	OpenSea	55160	2462	ARHGEF10L	66
chr11	120275443	120275443	1	*	77993	OpenSea	23365	77993	ARHGEF12	66
chr5	73055368	73055368	1	*	36908	OpenSea	64283	36908	ARHGEF28	66
chr13	111829530	111829530	1	*	87875	OpenSea	8874	87875	ARHGEF7	66
chr13	111837676	111839335	1660	*	87876	OpenSea	8874	87876	ARHGEF7	66
chr1	27070873	27070873	1	*	3410	OpenSea	8289	3410	ARID1A	66
chr5	175799756	175799756	1	*	40493	OpenSea	285598	40493	ARL10	66
chr16	18809458	18809458	1	*	98369	Shelf	23204	98369	ARL6IP1	66
chr11	13336674	13337159	486	*	72552	OpenSea	406	72552	ARNTL	66
chr8	131353713	131353969	257	*	59943	OpenSea	50807	59943	ASAP1	66
chr2	9516972	9516972	1	*	13369	Shore	8853	13369	ASAP2	66
chr14	94402477	94402477	1	*	91214	Shelf	51676	91214	ASB2	66
chr17	31888899	31889590	692	*	104923	OpenSea	40	104923	ASIC2	66
chr17	79957568	79957568	1	*	109391	Shore	79058	109391	ASPSCR1	66
chr12	54019307	54019307	1	*	81496	Shore	11016	81496	ATF7	66
chr16	10576319	10576319	1	*	97975	OpenSea	80063	97975	ATF7IP2	66
chr3	11592649	11592700	52	*	22434	OpenSea	10533	22434	ATG7	66
chr15	25953284	25954107	824	*	92382	OpenSea	57194	92382	ATP10A	66
chr13	113305704	113305901	198	*	87938	Shelf	400165	87938	ATP11AUN	66
chr3	10408402	10408402	1	*	22360	OpenSea	491	22360	ATP2B2	66
chr5	172437702	172437702	1	*	40394	OpenSea	8992	40394	ATP6V0E1	66
chr7	149577256	149577256	1	*	54871	OpenSea	155066	54871	ATP6V0E2	66
chr8	54708636	54708636	1	*	57974	OpenSea	51606	57974	ATP6V1H	66
chr13	52572769	52572769	1	*	86816	OpenSea	540	86816	ATP7B	66
chr13	26310861	26310861	1	*	85778	OpenSea	51761	85778	ATP8A2	66
chr17	8114003	8114626	624	*	103496	Shore	9212	103496	AURKB	66
chr7	69923958	69923958	1	*	51392	OpenSea	26053	51392	AUTS2	66
chr7	70170620	70170620	1	*	51417	OpenSea	26053	51417	AUTS2	66
chr7	70194602	70194602	1	*	51420	OpenSea	26053	51420	AUTS2	66
chr7	70216208	70216208	1	*	51425	OpenSea	26053	51425	AUTS2	66
chr7	70252953	70254810	1858	*	51429	Shore	26053	51429	AUTS2	66
chr12	58209674	58211193	1520	*	82073	OpenSea	10677	82073	AVIL	66
chr1	179333987	179334675	689	*	9902	Shore	126859	9902	AXDND1	66
chr2	168725510	168727330	1821	*	18668	OpenSea	8708	18668	B3GALT1	66
chr11	62389892	62389892	1	*	74503	Shore	26229	74503	B3GAT3	66
chr18	29258797	29258797	1	*	110333	OpenSea	9331	110333	B4GALT6	66
chr8	104164992	104164992	1	*	59239	OpenSea	79870	59239	BAALC	66
chr6	90864341	90864341	1	*	45442	OpenSea	60468	45442	BACH2	66
chr17	79376536	79377272	737	*	109221	Shore	57597	109221	BAHCC1	66
chr10	112672711	112672711	1	*	69616	OpenSea	92482	69616	BBIP1	66
chr3	107439436	107439436	1	*	26031	OpenSea	56987	26031	BBX	66
chr1	94144259	94144259	1	*	6804	Shelf	8412	6804	BCAR3	66
chr1	94145223	94145223	1	*	6805	Shore	8412	6805	BCAR3	66
chr17	59265780	59265780	1	*	107265	OpenSea	54828	107265	BCAS3	66
chr17	59286573	59286573	1	*	107267	OpenSea	54828	107267	BCAS3	66
chr17	59402087	59402087	1	*	107281	OpenSea	54828	107281	BCAS3	66
chr20	49410810	49411370	561	*	121180	Shore	55653	121180	BCAS4	66
chr14	99715826	99715826	1	*	91404	Shelf	64919	91404	BCL11B	66
chr11	27646797	27646797	1	*	73058	OpenSea	497258	73058	BDNF-AS	66
chr14	101021865	101021865	1	*	91566	OpenSea	57596	91566	BEGAIN	66
chr20	17474582	17474582	1	*	119764	OpenSea	631	119764	BFSP1	66
chr20	17511479	17512208	730	*	119768	Island	631	119768	BFSP1	66
chr7	97842268	97842268	1	*	52404	Shore	168620	52404	BHLHA15	66
chr10	60461164	60461164	1	*	66953	OpenSea	80114	66953	BICC1	66
chr17	76212679	76212679	1	*	108558	Shelf	332	108558	BIRC5	66
chr10	97964641	97964641	1	*	68687	OpenSea	29760	68687	BLNK	66
chr6	8060139	8060139	1	*	41623	Shelf	100526836	41623	BLOC1S5-TXNDC5	66
chr10	88632654	88632654	1	*	68236	OpenSea	657	68236	BMPR1A	66
chr10	133794911	133796559	1649	*	70664	Island	664	70664	BNIP3	66
chr17	72355995	72355995	1	*	107941	Shore	388419	107941	BTBD17	66
chr6	38563290	38563655	366	*	43841	OpenSea	114781	43841	BTBD9	66
chr3	15678564	15678564	1	*	22779	OpenSea	686	22779	BTD	66
chr7	99007151	99007560	410	*	52528	Shore	8896	52528	BUD31	66
chr10	128193332	128193497	166	*	70430	Island	118611	70430	C10orf90	66
chr10	134257269	134257307	39	*	70767	OpenSea	170393	70767	C10orf91	66
chr12	64613204	64613204	1	*	82190	Shelf	144577	82190	C12orf66	66
chr14	99180409	99180409	1	*	91383	OpenSea	283598	91383	C14orf177	66
chr15	93043867	93043867	1	*	96113	OpenSea	145858	96113	C15orf32	66
chr15	75497181	75497181	1	*	95113	Shore	56905	95113	C15orf39	66
chr16	31513704	31513704	1	*	99299	OpenSea	64755	99299	C16orf58	66
chr1	11019377	11019377	1	*	1780	OpenSea	148345	1780	C1orf127	66
chr1	1042420	1042420	1	*	76	Shelf	54991	76	C1orf159	66
chr1	197875080	197875080	1	*	10355	Shelf	388722	10355	C1orf53	66
chr11	47613458	47613458	1	*	73867	Shore	114900	73867	C1QTNF4	66
chr20	61142637	61142637	1	*	121701	OpenSea	253868	121701	C20orf166-AS1	66
chr21	43346184	43348008	1825	*	122804	OpenSea	25966	122804	C2CD2	66
chr2	26785120	26785531	412	*	14034	Island	339778	14034	C2orf70	66
chr2	231906079	231906828	750	*	20924	Shelf	257407	20924	C2orf72	66
chr5	7847407	7847799	393	*	35453	Shelf	134121	35453	C5orf49	66
chr5	131796698	131796698	1	*	38350	OpenSea	441108	38350	C5orf56	66
chr7	134849633	134850443	811	*	54201	OpenSea	78996	54201	C7orf49	66
chr7	134855750	134856654	905	*	54205	Shore	78996	54205	C7orf49	66
chr8	67688534	67688534	1	*	58321	Shore	100533105	58321	C8orf44-SGK3	66
chr9	97763410	97763410	1	*	62303	Shelf	84909	62303	C9orf3	66
chr9	77566080	77566171	92	*	61857	Shore	55071	61857	C9orf40	66
chr9	114545810	114546247	438	*	62737	OpenSea	158401	62737	C9orf84	66
chr16	87925570	87925570	1	*	101570	Island	763	101570	CA5A	66
chr1	64992433	64992433	1	*	5983	OpenSea	57685	5983	CACHD1	66
chr12	2552733	2552733	1	*	79155	OpenSea	775	79155	CACNA1C	66
chr7	82004187	82004187	1	*	51957	OpenSea	781	51957	CACNA2D1	66
chr3	54663570	54663570	1	*	24737	Shelf	55799	24737	CACNA2D3	66
chr3	55040617	55040617	1	*	24768	OpenSea	55799	24768	CACNA2D3	66
chr11	115062924	115062924	1	*	77561	OpenSea	23705	77561	CADM1	66
chr3	62440705	62440705	1	*	25132	OpenSea	8618	25132	CADPS	66
chr10	105240332	105240427	96	*	69370	OpenSea	119395	69370	CALHM3	66
chr10	12750368	12750368	1	*	65546	OpenSea	57118	65546	CAMK1D	66
chr4	114541072	114541072	1	*	33278	OpenSea	817	33278	CAMK2D	66
chr2	44915427	44915427	1	*	14843	OpenSea	79823	14843	CAMKMT	66
chr19	7661617	7661617	1	*	113232	Shore	57662	113232	CAMSAP3	66
chr1	223937196	223937196	1	*	11691	Shore	824	11691	CAPN2	66
chr6	21691612	21691612	1	*	42126	OpenSea	401237	42126	CASC15	66
chr7	107389546	107389546	1	*	53225	OpenSea	79872	53225	CBLL1	66
chr22	39261089	39261722	634	*	124810	Shore	23466	124810	CBX6	66
chr1	89406505	89406505	1	*	6611	OpenSea	56267	6611	CCBL2	66
chr2	109485935	109485935	1	*	17093	OpenSea	165055	17093	CCDC138	66
chr10	13039715	13039715	1	*	65566	Shelf	83643	65566	CCDC3	66
chr15	74619595	74619595	1	*	94999	OpenSea	80125	94999	CCDC33	66
chr14	91816120	91816120	1	*	91020	OpenSea	440193	91020	CCDC88C	66
chr2	118716205	118716205	1	*	17407	OpenSea	54520	17407	CCDC93	66
chr10	35615923	35615923	1	*	66403	OpenSea	219771	66403	CCNY	66
chr10	35630062	35630062	1	*	66408	Shelf	219771	66408	CCNY	66
chr10	35656925	35656925	1	*	66412	OpenSea	219771	66412	CCNY	66
chr6	47487173	47487173	1	*	44535	OpenSea	23607	44535	CD2AP	66
chr19	8370165	8370165	1	*	113351	Shelf	51293	113351	CD320	66
chr1	207924482	207925112	631	*	11124	Shore	4179	11124	CD46	66
chr11	33723723	33723723	1	*	73233	Shore	966	73233	CD59	66
chr11	33725105	33725105	1	*	73234	Shelf	966	73234	CD59	66
chr14	103522012	103522012	1	*	91825	Shore	9578	91825	CDC42BPB	66
chr2	37883934	37883934	1	*	14590	OpenSea	10602	14590	CDC42EP3	66
chr10	73324481	73324481	1	*	67472	OpenSea	64072	67472	CDH23	66
chr10	73569605	73569753	149	*	67515	Shelf	64072	67515	CDH23	66
chr16	68691561	68691561	1	*	100401	OpenSea	1001	100401	CDH3	66
chr7	90454617	90454617	1	*	52123	OpenSea	5218	52123	CDK14	66
chr7	90562815	90562815	1	*	52125	OpenSea	5218	52125	CDK14	66
chr11	67273431	67274402	972	*	75492	Shore	10263	75492	CDK2AP2	66
chr6	21200368	21200368	1	*	42113	OpenSea	54901	42113	CDKAL1	66
chr6	4923095	4923095	1	*	41458	OpenSea	9425	41458	CDYL	66
chr19	33867079	33867079	1	*	115471	Shelf	1054	115471	CEBPG	66
chr10	11371558	11371558	1	*	65469	OpenSea	10659	65469	CELF2	66
chr18	34943727	34943727	1	*	110488	OpenSea	56853	110488	CELF4	66
chr22	46781474	46782343	870	*	125459	Shelf	9620	125459	CELSR1	66
chr19	59093449	59093449	1	*	119165	Shore	65996	119165	CENPBD1P1	66
chr16	56994589	56995856	1268	*	99754	OpenSea	1071	99754	CETP	66
chr16	75375801	75375801	1	*	100845	OpenSea	10428	100845	CFDP1	66
chr15	57671034	57671034	1	*	93880	Shelf	84952	93880	CGNL1	66
chr15	57799854	57799854	1	*	93891	OpenSea	84952	93891	CGNL1	66
chr1	111773180	111773180	1	*	7303	OpenSea	1117	7303	CHI3L2	66
chr11	67844184	67844184	1	*	75554	OpenSea	1119	75554	CHKA	66
chr20	61990279	61990279	1	*	121856	Shore	1137	121856	CHRNA4	66
chr12	104914611	104914611	1	*	83218	OpenSea	50515	83218	CHST11	66
chr15	101753877	101753877	1	*	96411	OpenSea	22856	96411	CHSY1	66
chr14	65414550	65414550	1	*	89862	OpenSea	100529261	89862	CHURC1-FNTB	66
chr19	19657416	19657416	1	*	115213	Shore	148113	115213	CILP2	66
chr12	120150414	120150487	74	*	84171	OpenSea	11113	84171	CIT	66
chr2	122354626	122354626	1	*	17608	OpenSea	23332	17608	CLASP1	66
chr7	143038981	143039251	271	*	54626	Shelf	1180	54626	CLCN1	66
chr16	19300049	19300049	1	*	98405	OpenSea	728276	98405	CLEC19A	66
chr3	150661892	150663357	1466	*	27904	OpenSea	116933	27904	CLRN1-AS1	66
chr3	140189179	140189179	1	*	27580	OpenSea	64084	27580	CLSTN2	66
chr8	27457282	27457461	180	*	57135	OpenSea	1191	57135	CLU	66
chr16	81703815	81703815	1	*	101087	OpenSea	80790	101087	CMIP	66
chr3	99782793	99782793	1	*	25863	OpenSea	84319	25863	CMSS1	66
chr3	32361449	32361449	1	*	23155	OpenSea	152189	23155	CMTM8	66
chr1	95388680	95388680	1	*	6865	Shelf	1266	6865	CNN3	66
chr4	78722517	78722517	1	*	32291	OpenSea	246175	32291	CNOT6L	66
chr3	74512963	74512963	1	*	25614	OpenSea	5067	25614	CNTN3	66
chr7	146635353	146635353	1	*	54689	OpenSea	26047	54689	CNTNAP2	66
chr7	147303836	147303836	1	*	54701	OpenSea	26047	54701	CNTNAP2	66
chr16	76349097	76349255	159	*	100897	OpenSea	85445	100897	CNTNAP4	66
chr7	43690247	43690247	1	*	50701	OpenSea	55744	50701	COA1	66
chr1	53164287	53164287	1	*	5390	Shore	65260	5390	COA7	66
chr7	51096557	51096971	415	*	51089	OpenSea	23242	51089	COBL	66
chr10	71590176	71590176	1	*	67318	OpenSea	1305	67318	COL13A1	66
chr10	105792531	105792531	1	*	69462	OpenSea	1308	69462	COL17A1	66
chr2	238292904	238292904	1	*	21390	OpenSea	1293	21390	COL6A3	66
chr3	130098334	130098334	1	*	27189	OpenSea	256076	27189	COL6A5	66
chr8	120078803	120079625	823	*	59579	OpenSea	10584	59579	COLEC10	66
chr17	46106286	46106286	1	*	106456	Shelf	51226	106456	COPZ2	66
chr10	93995538	93995538	1	*	68459	Shelf	22849	68459	CPEB3	66
chr11	68583422	68583898	477	*	75668	OpenSea	1374	75668	CPT1A	66
chr11	68607622	68607737	116	*	75672	Shore	1374	75672	CPT1A	66
chr12	94213192	94213192	1	*	82810	OpenSea	8738	82810	CRADD	66
chr16	1707023	1707023	1	*	97058	Shore	57585	97058	CRAMP1	66
chr2	208424151	208424151	1	*	20023	OpenSea	1385	20023	CREB1	66
chr2	36598278	36598278	1	*	14508	OpenSea	51232	14508	CRIM1	66
chr14	105942636	105943425	790	*	92192	Shore	1397	92192	CRIP2	66
chr16	84876665	84876665	1	*	101310	OpenSea	83716	101310	CRISPLD2	66
chr15	91079812	91079812	1	*	95989	OpenSea	64784	95989	CRTC3	66
chr5	131411272	131411549	278	*	38305	OpenSea	1437	38305	CSF2	66
chr8	19436451	19436451	1	*	56659	OpenSea	55790	56659	CSGALNACT1	66
chr8	19444419	19444419	1	*	56660	OpenSea	55790	56660	CSGALNACT1	66
chr1	34325183	34325183	1	*	4054	OpenSea	114784	4054	CSMD2	66
chr1	34333326	34334019	694	*	4056	OpenSea	114784	4056	CSMD2	66
chr12	58224502	58224502	1	*	82076	OpenSea	10106	82076	CTDSP2	66
chr3	37934293	37934293	1	*	23333	OpenSea	10217	23333	CTDSPL	66
chr3	37947470	37947470	1	*	23336	OpenSea	10217	23336	CTDSPL	66
chr5	11389290	11389290	1	*	35589	Shelf	1501	35589	CTNND2	66
chr4	156846936	156846936	1	*	34214	OpenSea	1519	34214	CTSO	66
chr5	126993352	126993352	1	*	38215	OpenSea	613212	38215	CTXN3	66
chr10	16933505	16933505	1	*	65790	OpenSea	8029	65790	CUBN	66
chr7	101487934	101487934	1	*	52871	OpenSea	1523	52871	CUX1	66
chr7	101863862	101863862	1	*	52932	OpenSea	1523	52932	CUX1	66
chr7	101896452	101896452	1	*	52943	Shelf	1523	52943	CUX1	66
chr4	74965755	74965755	1	*	32124	Shore	2920	32124	CXCL2	66
chr22	43043131	43044788	1658	*	125166	Shore	1727	125166	CYB5R3	66
chr7	91759314	91759314	1	*	52154	Shelf	1595	52154	CYP51A1	66
chr1	86045347	86046322	976	*	6525	Shore	3491	6525	CYR61	66
chr5	139555533	139557145	1613	*	38837	Shore	84418	38837	CYSTM1	66
chr7	6288071	6288071	1	*	49384	OpenSea	9265	49384	CYTH3	66
chr9	124502022	124502022	1	*	63019	Shelf	153090	63019	DAB2IP	66
chr9	124503625	124503795	171	*	63020	OpenSea	153090	63020	DAB2IP	66
chr9	124508867	124508867	1	*	63022	OpenSea	153090	63022	DAB2IP	66
chr17	61630895	61630895	1	*	107409	Shelf	10238	107409	DCAF7	66
chr3	98596709	98596709	1	*	25811	OpenSea	131566	25811	DCBLD2	66
chr13	36699873	36700200	328	*	86186	OpenSea	9201	86186	DCLK1	66
chr13	36702658	36702658	1	*	86187	Shelf	9201	86187	DCLK1	66
chr5	112356289	112356289	1	*	37826	OpenSea	167227	37826	DCP2	66
chr11	82620089	82620089	1	*	76633	OpenSea	220042	76633	DDIAS	66
chr16	70323574	70323915	342	*	100539	Shore	11269	100539	DDX19B	66
chr12	12943861	12943861	1	*	79916	Shelf	51202	79916	DDX47	66
chr7	140301450	140301450	1	*	54521	OpenSea	27147	54521	DENND2A	66
chr1	153913380	153913380	1	*	8299	Shore	9909	8299	DENND4B	66
chr1	244820484	244820484	1	*	12697	Shelf	51029	12697	DESI2	66
chr11	46365893	46366840	948	*	73677	Shore	8525	73677	DGKZ	66
chr11	46366877	46367100	224	*	73678	Island	8525	73678	DGKZ	66
chr11	71145665	71146211	547	*	75910	Shore	1717	75910	DHCR7	66
chr13	52375776	52375776	1	*	86806	Shelf	79758	86806	DHRS12	66
chr14	24422368	24422749	382	*	88672	Shore	55449	88672	DHRS4-AS1	66
chr10	547025	547025	1	*	64943	OpenSea	22982	64943	DIP2C	66
chr2	218151983	218151983	1	*	20273	OpenSea	729582	20273	DIRC3	66
chr2	232824857	232825958	1102	*	20990	Shore	129563	20990	DIS3L2	66
chr1	223168232	223168232	1	*	11646	OpenSea	84976	11646	DISP1	66
chr8	12941186	12941186	1	*	56443	OpenSea	10395	56443	DLC1	66
chr8	12952379	12952665	287	*	56445	OpenSea	10395	56445	DLC1	66
chr8	12978975	12978975	1	*	56448	OpenSea	10395	56448	DLC1	66
chr8	12985953	12985953	1	*	56449	Shelf	10395	56449	DLC1	66
chr8	12987449	12989237	1789	*	56450	Shore	10395	56450	DLC1	66
chr13	50653048	50653048	1	*	86728	Shelf	8847	86728	DLEU2	66
chr8	1579039	1579240	202	*	55901	Island	9228	55901	DLGAP2	66
chr8	1580998	1581122	125	*	55902	Shore	9228	55902	DLGAP2	66
chr20	35094251	35094679	429	*	120479	OpenSea	22839	120479	DLGAP4	66
chr7	816674	817576	903	*	48395	Shelf	54919	48395	DNAAF5	66
chr12	124416142	124416315	174	*	84700	OpenSea	196385	84700	DNAH10	66
chr17	76556857	76557109	253	*	108628	OpenSea	8632	108628	DNAH17	66
chr7	157185279	157185402	124	*	55368	OpenSea	10049	55368	DNAJB6	66
chr13	43660964	43660964	1	*	86430	OpenSea	29103	86430	DNAJC15	66
chr15	41078599	41078599	1	*	93033	OpenSea	55192	93033	DNAJC17	66
chr11	31437871	31437871	1	*	73119	OpenSea	120526	73119	DNAJC24	66
chr10	128846231	128846231	1	*	70446	OpenSea	1793	70446	DOCK1	66
chr7	111505623	111505623	1	*	53326	OpenSea	9732	53326	DOCK4	66
chr21	37546467	37546467	1	*	122515	OpenSea	9980	122515	DOPEY2	66
chr7	154429032	154429544	513	*	55225	OpenSea	1804	55225	DPP6	66
chr5	146829385	146829385	1	*	39319	Shelf	1809	39319	DPYSL3	66
chr15	69853608	69854024	417	*	94703	OpenSea	145837	94703	DRAIC	66
chr3	113872166	113872166	1	*	26267	Shore	1814	26267	DRD3	66
chr6	15551489	15551489	1	*	41919	OpenSea	84062	41919	DTNBP1	66
chr15	45448006	45448006	1	*	93400	Shelf	53905	93400	DUOX1	66
chr12	89742886	89742886	1	*	82724	Shelf	1848	82724	DUSP6	66
chr11	103197069	103197069	1	*	77163	OpenSea	79659	77163	DYNC2H1	66
chr20	33128552	33128552	1	*	120313	OpenSea	83658	120313	DYNLRB1	66
chr5	158437811	158437811	1	*	39884	OpenSea	1879	39884	EBF1	66
chr5	158481256	158481256	1	*	39893	Shelf	1879	39893	EBF1	66
chr1	21661045	21661813	769	*	2849	OpenSea	1889	2849	ECE1	66
chr3	5237478	5237478	1	*	22103	OpenSea	9695	22103	EDEM1	66
chr13	78470739	78470850	112	*	87099	OpenSea	1910	87099	EDNRB	66
chr13	78495961	78495961	1	*	87103	Shelf	1910	87103	EDNRB	66
chr12	93172875	93172875	1	*	82770	OpenSea	8411	82770	EEA1	66
chr3	128725037	128725037	1	*	27076	Shelf	79825	27076	EFCC1	66
chr2	25321917	25321917	1	*	13905	OpenSea	22979	13905	EFR3B	66
chr7	55257946	55257946	1	*	51171	OpenSea	1956	51171	EGFR	66
chr1	231560395	231560395	1	*	12212	Shore	54583	12212	EGLN1	66
chr2	63005412	63005412	1	*	15384	OpenSea	23301	15384	EHBP1	66
chr15	42232306	42232306	1	*	93165	OpenSea	30844	93165	EHD4	66
chr9	140525207	140525207	1	*	64783	OpenSea	79813	64783	EHMT1	66
chr11	34533294	34533464	171	*	73304	OpenSea	2001	73304	ELF5	66
chr12	96590115	96590670	556	*	82928	Shore	2004	82928	ELK3	66
chr7	37004390	37004390	1	*	50443	OpenSea	9844	50443	ELMO1	66
chr14	74230413	74230413	1	*	90330	Shelf	91748	90330	ELMSAN1	66
chr11	31800946	31800946	1	*	73130	OpenSea	26610	73130	ELP4	66
chr18	2906032	2907347	1316	*	109823	Island	84034	109823	EMILIN2	66
chr10	97514275	97516407	2133	*	68664	OpenSea	953	68664	ENTPD1	66
chr2	46527523	46527958	436	*	14915	Shore	2034	14915	EPAS1	66
chr2	46530198	46530198	1	*	14916	Shelf	2034	14916	EPAS1	66
chr2	46542361	46542361	1	*	14917	OpenSea	2034	14917	EPAS1	66
chr2	46558320	46558320	1	*	14919	OpenSea	2034	14919	EPAS1	66
chr2	46564242	46564242	1	*	14920	OpenSea	2034	14920	EPAS1	66
chr2	46612724	46613544	821	*	14927	OpenSea	2034	14927	EPAS1	66
chr3	134819027	134819027	1	*	27397	OpenSea	2047	27397	EPHB1	66
chr17	37879267	37879267	1	*	105401	Shore	2064	105401	ERBB2	66
chr17	37879654	37879858	205	*	105402	Island	2064	105402	ERBB2	66
chr2	212917701	212917701	1	*	20144	OpenSea	2066	20144	ERBB4	66
chr12	1104452	1104452	1	*	79008	Shelf	23085	79008	ERC1	66
chr12	1478761	1478761	1	*	79018	OpenSea	23085	79018	ERC1	66
chr12	1489532	1489532	1	*	79020	OpenSea	23085	79020	ERC1	66
chr3	56157811	56157811	1	*	24823	OpenSea	26059	24823	ERC2	66
chr1	44741190	44741190	1	*	4927	OpenSea	79033	4927	ERI3	66
chr1	8072453	8072453	1	*	1385	OpenSea	54206	1385	ERRFI1	66
chr16	68268252	68268462	211	*	100354	Shore	80004	100354	ESRP2	66
chr3	138154754	138154754	1	*	27495	Shore	83850	27495	ESYT3	66
chr11	128364143	128364143	1	*	78475	OpenSea	2113	78475	ETS1	66
chr3	185788716	185788716	1	*	28976	OpenSea	2119	28976	ETV5	66
chr12	12252249	12252249	1	*	79854	OpenSea	2120	79854	ETV6	66
chr2	75728839	75728839	1	*	16047	OpenSea	84141	16047	EVA1A	66
chr2	72904298	72904298	1	*	15801	OpenSea	23233	15801	EXOC6B	66
chr8	119024055	119024055	1	*	59517	OpenSea	2131	59517	EXT1	66
chr8	28570561	28570561	1	*	57216	Shelf	2137	57216	EXTL3	66
chr6	66207286	66207286	1	*	44920	OpenSea	346007	44920	EYS	66
chr4	187185716	187186953	1238	*	34907	OpenSea	2160	34907	F11	66
chr1	160967582	160967582	1	*	9082	OpenSea	50848	9082	F11R	66
chr11	61648132	61648132	1	*	74409	OpenSea	3995	74409	FADS3	66
chr11	126083901	126083901	1	*	78373	Shore	79607	78373	FAM118B	66
chr1	16399649	16400060	412	*	2295	Island	348487	2295	FAM131C	66
chr5	137365576	137365576	1	*	38650	Shelf	51306	38650	FAM13B	66
chr13	108110276	108110276	1	*	87669	OpenSea	728215	87669	FAM155A	66
chr9	35563312	35564052	741	*	61549	OpenSea	730112	61549	FAM166B	66
chr8	11304273	11304273	1	*	56356	OpenSea	83648	56356	FAM167A	66
chr8	11284912	11284912	1	*	56352	OpenSea	83656	56352	FAM167A-AS1	66
chr11	73278053	73278053	1	*	76148	OpenSea	23201	76148	FAM168A	66
chr6	119397402	119397402	1	*	46164	Shore	79632	46164	FAM184A	66
chr10	15901712	15901893	182	*	65765	Shore	80013	65765	FAM188A	66
chr15	29859427	29859427	1	*	92584	Shelf	23359	92584	FAM189A1	66
chr3	43019724	43020564	841	*	23626	Shore	729085	23626	FAM198A	66
chr9	111700548	111700548	1	*	62630	Shelf	54942	62630	FAM206A	66
chr15	75199810	75200015	206	*	95088	Shore	57184	95088	FAM219B	66
chr12	13202904	13202904	1	*	79949	OpenSea	57613	79949	FAM234B	66
chr10	126390317	126390317	1	*	70298	OpenSea	9679	70298	FAM53B	66
chr13	99002384	99002384	1	*	87366	OpenSea	10160	87366	FARP1	66
chr11	92085533	92085533	1	*	76829	OpenSea	120114	76829	FAT3	66
chr11	92110262	92110262	1	*	76830	OpenSea	120114	76830	FAT3	66
chr12	117588951	117588951	1	*	84054	OpenSea	23014	84054	FBXO21	66
chr12	117590918	117590918	1	*	84055	Shelf	23014	84055	FBXO21	66
chr19	39521931	39521931	1	*	116120	Shore	126433	116120	FBXO27	66
chr5	147771993	147771993	1	*	39356	OpenSea	81545	39356	FBXO38	66
chr5	171346885	171346885	1	*	40260	OpenSea	23291	40260	FBXW11	66
chr5	171426937	171426937	1	*	40267	OpenSea	23291	40267	FBXW11	66
chr4	71091866	71091866	1	*	31977	OpenSea	260436	31977	FDCSP	66
chr5	108220453	108220453	1	*	37713	OpenSea	2241	37713	FER	66
chr14	53390796	53390796	1	*	89350	OpenSea	10979	89350	FERMT2	66
chr3	14879372	14879372	1	*	22708	OpenSea	152273	22708	FGD5	66
chr5	141993182	141995186	2005	*	39161	OpenSea	2246	39161	FGF1	66
chr5	170850143	170850143	1	*	40243	Shelf	8817	40243	FGF18	66
chr10	123264130	123264544	415	*	70083	OpenSea	2263	70083	FGFR2	66
chr1	15664770	15664770	1	*	2169	OpenSea	114827	2169	FHAD1	66
chr3	60541935	60541935	1	*	25027	OpenSea	2272	25027	FHIT	66
chr6	110059611	110059611	1	*	45868	OpenSea	9896	45868	FIG4	66
chr6	76198240	76198240	1	*	45122	OpenSea	27145	45122	FILIP1	66
chr20	1294361	1294858	498	*	119300	Shore	100528031	119300	FKBP1A-SDCBP2	66
chr20	1371017	1371017	1	*	119308	Shelf	100528031	119308	FKBP1A-SDCBP2	66
chr7	72738961	72738961	1	*	51498	Shore	8468	51498	FKBP6	66
chr11	128592094	128592094	1	*	78505	OpenSea	2313	78505	FLI1	66
chr11	128654419	128654419	1	*	78514	OpenSea	2313	78514	FLI1	66
chr3	58110814	58110814	1	*	24941	Shore	2317	24941	FLNB	66
chr13	29009876	29009876	1	*	85918	OpenSea	2321	85918	FLT1	66
chr13	29057716	29057716	1	*	85922	OpenSea	2321	85922	FLT1	66
chr13	29067224	29067224	1	*	85923	Shore	2321	85923	FLT1	66
chr19	49976438	49977670	1233	*	117738	OpenSea	2323	117738	FLT3LG	66
chr2	153399256	153399256	1	*	18337	OpenSea	114793	18337	FMNL2	66
chr2	153504453	153504453	1	*	18346	OpenSea	114793	18346	FMNL2	66
chr2	216288774	216288774	1	*	20198	OpenSea	2335	20198	FN1	66
chr1	93912802	93913524	723	*	6783	Shore	54874	6783	FNBP1L	66
chr3	171871829	171871829	1	*	28469	OpenSea	64778	28469	FNDC3B	66
chr3	171878318	171878318	1	*	28472	OpenSea	64778	28472	FNDC3B	66
chr3	171887393	171887393	1	*	28473	OpenSea	64778	28473	FNDC3B	66
chr3	171894094	171894094	1	*	28475	OpenSea	64778	28475	FNDC3B	66
chr14	89868091	89868091	1	*	90867	OpenSea	1112	90867	FOXN3	66
chr14	89889372	89889372	1	*	90874	OpenSea	1112	90874	FOXN3	66
chr13	41227982	41227982	1	*	86330	OpenSea	2308	86330	FOXO1	66
chr6	108913164	108913164	1	*	45787	OpenSea	2309	45787	FOXO3	66
chr3	71084634	71084634	1	*	25450	OpenSea	27086	25450	FOXP1	66
chr4	79220419	79220419	1	*	32328	OpenSea	80144	32328	FRAS1	66
chr6	168476501	168476860	360	*	48084	Island	79981	48084	FRMD1	66
chr1	100193837	100193837	1	*	6928	OpenSea	391059	6928	FRRS1	66
chr5	132667181	132667181	1	*	38423	OpenSea	23105	38423	FSTL4	66
chr3	46037496	46037942	447	*	23838	Shore	79443	23838	FYCO1	66
chr6	112115117	112115430	314	*	45978	OpenSea	2534	45978	FYN	66
chr6	112163498	112163498	1	*	45984	OpenSea	2534	45984	FYN	66
chr1	209849445	209849445	1	*	11186	Shore	50486	11186	G0S2	66
chr2	169763832	169764700	869	*	18737	OpenSea	57818	18737	G6PC2	66
chr1	151042743	151042823	81	*	8026	Shore	126626	8026	GABPB2	66
chr19	13067554	13067554	1	*	114133	Shore	90480	114133	GADD45GIP1	66
chr2	38961590	38961590	1	*	14636	OpenSea	130589	14636	GALM	66
chr11	11523491	11523491	1	*	72402	OpenSea	374378	72402	GALNT18	66
chr11	11567210	11567210	1	*	72405	OpenSea	374378	72405	GALNT18	66
chr11	11610742	11610742	1	*	72411	OpenSea	374378	72411	GALNT18	66
chr11	11641324	11642011	688	*	72413	Shore	374378	72413	GALNT18	66
chr1	230256394	230257067	674	*	12109	OpenSea	2590	12109	GALNT2	66
chr17	9861712	9861712	1	*	103672	OpenSea	8522	103672	GAS7	66
chr14	55355071	55355071	1	*	89422	OpenSea	2643	89422	GCH1	66
chr7	44228830	44229914	1085	*	50774	OpenSea	2645	50774	GCK	66
chr12	120565257	120565257	1	*	84210	OpenSea	10985	84210	GCN1	66
chr3	158361750	158361858	109	*	28114	Shore	85476	28114	GFM1	66
chr10	117817567	117818509	943	*	69819	OpenSea	2674	69819	GFRA1	66
chr10	117897141	117897141	1	*	69827	OpenSea	2674	69827	GFRA1	66
chr7	150175800	150175800	1	*	54911	OpenSea	155038	54911	GIMAP8	66
chr13	20797356	20798734	1379	*	85539	OpenSea	10804	85539	GJB6	66
chr15	69563432	69563432	1	*	94684	OpenSea	26035	94684	GLCE	66
chr2	121663137	121663137	1	*	17552	OpenSea	2736	17552	GLI2	66
chr2	121691795	121691795	1	*	17558	OpenSea	2736	17558	GLI2	66
chr2	121726317	121726394	78	*	17565	OpenSea	2736	17565	GLI2	66
chr7	42047167	42047167	1	*	50620	OpenSea	2737	50620	GLI3	66
chr7	42177910	42177910	1	*	50627	OpenSea	2737	50627	GLI3	66
chr6	38654722	38654722	1	*	43850	OpenSea	2739	43850	GLO1	66
chr10	131935477	131935477	1	*	70616	Shore	10539	70616	GLRX3	66
chr12	129337871	129338534	664	*	84955	Island	144423	84955	GLT1D1	66
chr12	129416689	129417818	1130	*	84959	OpenSea	144423	84959	GLT1D1	66
chr6	1663171	1663171	1	*	41241	OpenSea	2762	41241	GMDS	66
chr6	1833916	1833916	1	*	41258	OpenSea	2762	41258	GMDS	66
chr6	1838155	1838155	1	*	41259	OpenSea	2762	41259	GMDS	66
chr16	56231292	56231292	1	*	99659	OpenSea	2775	99659	GNAO1	66
chr20	57471758	57471844	87	*	121449	OpenSea	2778	121449	GNAS	66
chr1	68643188	68643188	1	*	6180	OpenSea	100289178	6180	GNG12-AS1	66
chr1	235787279	235787279	1	*	12376	OpenSea	2786	12376	GNG4	66
chr5	141392652	141393931	1280	*	39143	Shore	10007	39143	GNPDA1	66
chr3	37284287	37284460	174	*	23303	Shore	2803	23303	GOLGA4	66
chr9	88844429	88844429	1	*	61999	OpenSea	51280	61999	GOLM1	66
chr5	32171158	32171158	1	*	35904	Shelf	64083	35904	GOLPH3	66
chr6	117871767	117871767	1	*	46112	Shelf	57120	46112	GOPC	66
chr2	171822118	171822907	790	*	18835	OpenSea	26003	18835	GORASP2	66
chr10	113941466	113943149	1684	*	69630	Shore	57678	69630	GPAM	66
chr1	217701798	217701798	1	*	11509	OpenSea	55105	11509	GPATCH2	66
chr13	92055237	92055237	1	*	87156	Shelf	2262	87156	GPC5	66
chr13	94013507	94013507	1	*	87180	OpenSea	10082	87180	GPC6	66
chr13	94422696	94422696	1	*	87195	OpenSea	10082	87195	GPC6	66
chr13	94461196	94461196	1	*	87196	OpenSea	10082	87196	GPC6	66
chr2	157295032	157295032	1	*	18382	Shelf	2820	18382	GPD2	66
chr3	119901745	119901745	1	*	26450	OpenSea	165829	26450	GPR156	66
chr6	29573014	29575145	2132	*	42573	OpenSea	257202	42573	GPX6	66
chr6	29598285	29600139	1855	*	42584	Shore	257202	42584	GPX6	66
chr6	29692111	29693534	1424	*	42598	Shore	257202	42598	GPX6	66
chr6	30285979	30286162	184	*	42706	OpenSea	257202	42706	GPX6	66
chr11	123448701	123448701	1	*	78150	Shore	57476	78150	GRAMD1B	66
chr7	50772477	50774217	1741	*	51072	OpenSea	2887	51072	GRB10	66
chr2	165473994	165473994	1	*	18609	Shelf	2888	18609	GRB14	66
chr10	87898628	87898742	115	*	68177	OpenSea	2894	68177	GRID1	66
chr4	94078925	94078925	1	*	32743	OpenSea	2895	32743	GRID2	66
chr1	37271822	37271960	139	*	4262	OpenSea	2899	4262	GRIK3	66
chr19	42550298	42550298	1	*	116571	Shelf	2901	116571	GRIK5	66
chr17	72852514	72852514	1	*	108017	Shelf	2905	108017	GRIN2C	66
chr19	48904928	48904928	1	*	117445	Shelf	2906	117445	GRIN2D	66
chr1	110197235	110198347	1113	*	7200	Shore	2946	7200	GSTM2	66
chr1	110204227	110204227	1	*	7203	OpenSea	2946	7203	GSTM2	66
chr12	42519303	42519303	1	*	80623	OpenSea	283464	80623	GXYLT1	66
chr1	32088013	32088013	1	*	3805	Shelf	3061	3805	HCRTR1	66
chr2	240153778	240153791	14	*	21625	Island	9759	21625	HDAC4	66
chr2	240291068	240291657	590	*	21664	OpenSea	9759	21664	HDAC4	66
chr17	34182042	34182042	1	*	105076	OpenSea	256957	105076	HEATR9	66
chr12	112629930	112629930	1	*	83805	OpenSea	283450	83805	HECTD4	66
chr7	43237437	43237437	1	*	50661	OpenSea	23072	50661	HECW1	66
chr7	43244221	43244221	1	*	50663	OpenSea	23072	50663	HECW1	66
chr7	43254198	43254198	1	*	50664	OpenSea	23072	50664	HECW1	66
chr2	197226973	197226973	1	*	19560	OpenSea	57520	19560	HECW2	66
chr3	124762597	124762597	1	*	26766	OpenSea	57493	26766	HEG1	66
chr3	124768294	124768294	1	*	26767	OpenSea	57493	26767	HEG1	66
chr3	124772735	124773106	372	*	26770	Shore	57493	26770	HEG1	66
chr1	42380309	42380309	1	*	4673	Shelf	59269	4673	HIVEP3	66
chr6	32819858	32820804	947	*	43194	Shore	3117	43194	HLA-DQA1	66
chr6	31322348	31323856	1509	*	42855	Shore	3127	42855	HLA-DRB5	66
chr6	31785597	31785597	1	*	42982	Shore	3127	42982	HLA-DRB5	66
chr20	30101785	30101823	39	*	120066	Shore	81502	120066	HM13	66
chr6	55314478	55314478	1	*	44779	OpenSea	54511	44779	HMGCLL1	66
chr2	138724870	138724870	1	*	18052	OpenSea	3176	18052	HNMT	66
chr2	178080435	178080435	1	*	19107	Shelf	220988	19107	HNRNPA3	66
chr19	41812492	41812492	1	*	116472	Shelf	11100	116472	HNRNPUL1	66
chr12	54442075	54442288	214	*	81560	Shore	3221	81560	HOXC4	66
chr12	54446253	54447596	1344	*	81563	Shore	3221	81563	HOXC4	66
chr2	10456284	10456284	1	*	13451	OpenSea	3241	13451	HPCAL1	66
chr19	35598494	35598494	1	*	115586	OpenSea	100128675	115586	HPN-AS1	66
chr2	20834624	20834624	1	*	13709	OpenSea	64342	13709	HS1BP3	66
chr11	43705792	43705792	1	*	73470	Shelf	51144	73470	HSD17B12	66
chr11	43707755	43707755	1	*	73471	OpenSea	51144	73471	HSD17B12	66
chr11	43719186	43719186	1	*	73472	OpenSea	51144	73472	HSD17B12	66
chr1	120050104	120050104	1	*	7699	OpenSea	3283	7699	HSD3B1	66
chr16	31000466	31000466	1	*	99194	OpenSea	80270	99194	HSD3B7	66
chr7	75931606	75931693	88	*	51763	Shore	3315	51763	HSPB1	66
chr2	203737787	203737787	1	*	19846	Shore	130026	19846	ICA1L	66
chr1	19243384	19244121	738	*	2608	OpenSea	126917	2608	IFFO2	66
chr14	94576048	94577514	1467	*	91239	OpenSea	3429	91239	IFI27	66
chr3	129205070	129205070	1	*	27135	OpenSea	55764	27135	IFT122	66
chr15	99196841	99196841	1	*	96191	Shelf	3480	96191	IGF1R	66
chr15	99200492	99200492	1	*	96192	OpenSea	3480	96192	IGF1R	66
chr15	99260076	99260076	1	*	96209	OpenSea	3480	96209	IGF1R	66
chr15	99262351	99262351	1	*	96210	OpenSea	3480	96210	IGF1R	66
chr15	99272176	99272176	1	*	96212	OpenSea	3480	96212	IGF1R	66
chr4	57929310	57929310	1	*	31862	OpenSea	3490	31862	IGFBP7	66
chr4	57957811	57957811	1	*	31867	OpenSea	3490	31867	IGFBP7	66
chr4	57964342	57964342	1	*	31868	OpenSea	3490	31868	IGFBP7	66
chr4	57969541	57969541	1	*	31869	OpenSea	3490	31869	IGFBP7	66
chr4	57973922	57975815	1894	*	31871	Shore	3490	31871	IGFBP7	66
chr8	42157355	42157355	1	*	57747	OpenSea	3551	57747	IKBKB	66
chr2	213933386	213934156	771	*	20154	OpenSea	22807	20154	IKZF2	66
chr11	71709751	71711087	1337	*	75945	OpenSea	10068	75945	IL18BP	66
chr2	102953421	102953421	1	*	16916	OpenSea	8809	16916	IL18R1	66
chr19	50411442	50411521	80	*	117884	OpenSea	259307	117884	IL4I1	66
chr10	134385407	134385698	292	*	70783	OpenSea	3632	70783	INPP5A	66
chr10	134402787	134405566	2780	*	70787	OpenSea	3632	70787	INPP5A	66
chr10	134407942	134407942	1	*	70788	Shelf	3632	70788	INPP5A	66
chr10	134446066	134446066	1	*	70798	OpenSea	3632	70798	INPP5A	66
chr1	38328759	38328759	1	*	4354	Shelf	3633	4354	INPP5B	66
chr10	121493706	121493706	1	*	70044	OpenSea	22876	70044	INPP5F	66
chr10	121497344	121497344	1	*	70046	OpenSea	22876	70046	INPP5F	66
chr11	71950053	71950660	608	*	75986	Shore	3636	75986	INPPL1	66
chr11	15217886	15217886	1	*	72640	OpenSea	387755	72640	INSC	66
chr19	7145317	7145317	1	*	113159	Shelf	3643	113159	INSR	66
chr8	28667808	28667808	1	*	57226	OpenSea	55756	57226	INTS9	66
chr1	201820022	201820022	1	*	10555	OpenSea	55705	10555	IPO9	66
chr3	51861098	51861098	1	*	24476	OpenSea	132141	24476	IQCF1	66
chr15	67772066	67772066	1	*	94533	OpenSea	64799	94533	IQCH	66
chr4	185390405	185390405	1	*	34773	Shelf	3660	34773	IRF2	66
chr12	108962900	108962900	1	*	83442	OpenSea	23479	83442	ISCU	66
chr16	47362879	47362879	1	*	99371	OpenSea	81533	99371	ITFG1	66
chr5	52283760	52283760	1	*	36342	Shore	3673	36342	ITGA2	66
chr2	173296469	173296469	1	*	18906	Shelf	3655	18906	ITGA6	66
chr2	173298550	173298550	1	*	18907	OpenSea	3655	18907	ITGA6	66
chr2	173313454	173313454	1	*	18908	OpenSea	3655	18908	ITGA6	66
chr2	173333922	173333922	1	*	18912	OpenSea	3655	18912	ITGA6	66
chr10	33196870	33196870	1	*	66290	OpenSea	3688	66290	ITGB1	66
chr17	45343641	45343641	1	*	106381	OpenSea	3690	106381	ITGB3	66
chr1	160924389	160925643	1255	*	9081	OpenSea	142683	9081	ITLN2	66
chr1	226899011	226899011	1	*	11867	OpenSea	3707	11867	ITPKB	66
chr1	226905595	226905595	1	*	11869	OpenSea	3707	11869	ITPKB	66
chr1	226921576	226921576	1	*	11871	Shelf	3707	11871	ITPKB	66
chr3	4575483	4575483	1	*	22065	OpenSea	3708	22065	ITPR1	66
chr10	106092378	106092378	1	*	69499	OpenSea	85450	69499	ITPRIP	66
chr10	106093659	106094976	1318	*	69500	Shelf	85450	69500	ITPRIP	66
chr4	129747274	129747274	1	*	33570	OpenSea	79960	33570	JADE1	66
chr5	133891771	133891771	1	*	38484	OpenSea	23338	38484	JADE2	66
chr1	65428216	65428216	1	*	6013	Shelf	3716	6013	JAK1	66
chr4	6112876	6113389	514	*	30409	Shore	152789	30409	JAKMIP1	66
chr6	15266782	15266782	1	*	41865	OpenSea	3720	41865	JARID2	66
chr6	15313285	15313285	1	*	41874	OpenSea	3720	41874	JARID2	66
chr6	15319176	15319176	1	*	41875	OpenSea	3720	41875	JARID2	66
chr6	15390596	15391271	676	*	41885	OpenSea	3720	41885	JARID2	66
chr6	15427489	15428301	813	*	41890	OpenSea	3720	41890	JARID2	66
chr19	8403922	8405337	1416	*	113366	Shelf	256949	113366	KANK3	66
chr1	15208255	15208255	1	*	2095	OpenSea	23254	2095	KAZN	66
chr21	35833877	35833877	1	*	122457	Shore	3753	122457	KCNE1	66
chr11	128710122	128710122	1	*	78521	OpenSea	3758	78521	KCNJ1	66
chr2	26952869	26952869	1	*	14056	Shore	3777	14056	KCNK3	66
chr10	78870177	78870221	45	*	67829	OpenSea	3778	67829	KCNMA1	66
chr10	79036209	79036209	1	*	67846	OpenSea	3778	67846	KCNMA1	66
chr10	79051956	79051956	1	*	67848	OpenSea	3778	67848	KCNMA1	66
chr8	36757631	36757631	1	*	57436	OpenSea	157855	57436	KCNU1	66
chr1	215740071	215740424	354	*	11444	Shore	51133	11444	KCTD3	66
chr16	2747028	2747028	1	*	97368	Island	54442	97368	KCTD5	66
chr12	122019760	122020205	446	*	84402	Shore	84678	84402	KDM2B	66
chr6	73935125	73935676	552	*	45033	OpenSea	80759	45033	KHDC1	66
chr14	24907497	24909125	1629	*	88794	Shelf	23351	88794	KHNYN	66
chr1	35972127	35972127	1	*	4138	OpenSea	79932	4138	KIAA0319L	66
chr1	36004549	36004549	1	*	4140	OpenSea	79932	4140	KIAA0319L	66
chr9	34374990	34375739	750	*	61450	Shore	57462	61450	KIAA1161	66
chr4	57035948	57036403	456	*	31804	OpenSea	57482	31804	KIAA1211	66
chr4	57182417	57182417	1	*	31812	Shore	57482	31812	KIAA1211	66
chr4	57195432	57195432	1	*	31815	OpenSea	57482	31815	KIAA1211	66
chr8	12880747	12880747	1	*	56442	OpenSea	57604	56442	KIAA1456	66
chr2	241726053	241726053	1	*	21775	Shelf	547	21775	KIF1A	66
chr6	168433191	168433436	246	*	48071	Shelf	3834	48071	KIF25	66
chr8	103662317	103662317	1	*	59217	Shelf	7071	59217	KLF10	66
chr2	10186139	10186139	1	*	13426	Shore	8462	13426	KLF11	66
chr2	10193895	10194752	858	*	13428	OpenSea	8462	13428	KLF11	66
chr4	38673130	38673130	1	*	31274	OpenSea	51274	31274	KLF3	66
chr2	207998329	207998329	1	*	20008	OpenSea	8609	20008	KLF7	66
chr3	183206956	183206956	1	*	28758	Shelf	89857	28758	KLHL6	66
chr7	151843255	151843255	1	*	55181	OpenSea	58508	55181	KMT2C	66
chr10	134993146	134993323	178	*	70925	Island	85442	70925	KNDC1	66
chr10	135014804	135015300	497	*	70941	Island	85442	70941	KNDC1	66
chr17	26630081	26630081	1	*	104463	Shelf	284085	104463	KRT18P55	66
chr17	39034493	39034493	1	*	105568	OpenSea	54474	105568	KRT20	66
chr17	39623313	39624088	776	*	105626	OpenSea	3882	105626	KRT32	66
chr17	39134366	39134366	1	*	105575	OpenSea	125115	105575	KRT40	66
chr21	31811175	31811175	1	*	122274	OpenSea	254950	122274	KRTAP15-1	66
chr17	39340694	39341434	741	*	105604	OpenSea	85285	105604	KRTAP4-1	66
chr12	117901264	117901264	1	*	84073	OpenSea	283455	84073	KSR2	66
chr12	118031023	118031023	1	*	84076	OpenSea	283455	84076	KSR2	66
chr7	55467670	55467670	1	*	51178	OpenSea	55915	51178	LANCL2	66
chr9	139653003	139653461	459	*	64490	Shore	138307	64490	LCN8	66
chr4	16859428	16859428	1	*	30949	OpenSea	9079	30949	LDB2	66
chr11	36119923	36119923	1	*	73398	OpenSea	143458	73398	LDLRAD3	66
chr4	109030040	109030040	1	*	33084	OpenSea	51176	33084	LEF1	66
chr4	109097522	109097522	1	*	33095	Shelf	641518	33095	LEF1-AS1	66
chr17	25957771	25958267	497	*	104431	OpenSea	3965	104431	LGALS9	66
chr11	27427559	27427559	1	*	73043	OpenSea	55366	73043	LGR4	66
chr1	202181869	202182642	774	*	10603	Shore	59352	10603	LGR6	66
chr7	104563370	104563370	1	*	53060	OpenSea	723809	53060	LHFPL3-AS2	66
chr12	50606100	50606100	1	*	81121	OpenSea	51474	81121	LIMA1	66
chr22	31671702	31671702	1	*	124337	Shore	3985	124337	LIMK2	66
chr22	31675144	31675144	1	*	124339	Shelf	3985	124339	LIMK2	66
chr2	128425025	128425025	1	*	17719	Shelf	55679	17719	LIMS2	66
chr7	130682239	130682239	1	*	53988	OpenSea	378805	53988	LINC-PINT	66
chr7	130792943	130794597	1655	*	54002	Shore	378805	54002	LINC-PINT	66
chr6	135995357	135995357	1	*	46603	OpenSea	100131814	46603	LINC00271	66
chr6	72126866	72126866	1	*	44990	Shelf	79940	44990	LINC00472	66
chr21	43135854	43136835	982	*	122752	OpenSea	150135	122752	LINC00479	66
chr3	10801997	10801997	1	*	22374	OpenSea	285370	22374	LINC00606	66
chr3	106838264	106838264	1	*	26005	OpenSea	100302640	26005	LINC00882	66
chr22	46438704	46438704	1	*	125398	Shore	100271722	125398	LINC00899	66
chr19	29455596	29456219	624	*	115322	OpenSea	148145	115322	LINC00906	66
chr9	35908117	35909996	1880	*	61599	OpenSea	158376	61599	LINC00961	66
chr1	87615654	87617142	1489	*	6583	Shore	339524	6583	LINC01140	66
chr3	109213358	109213358	1	*	26096	OpenSea	401082	26096	LINC01205	66
chr10	61721716	61721716	1	*	67000	OpenSea	283025	67000	LINC01553	66
chr7	156546749	156546749	1	*	55316	OpenSea	64327	55316	LMBR1	66
chr7	156583547	156583547	1	*	55317	OpenSea	64327	55317	LMBR1	66
chr16	1009587	1009905	319	*	96819	Shore	64788	96819	LMF1	66
chr16	1017338	1018000	663	*	96825	Shelf	64788	96825	LMF1	66
chr11	33886805	33887281	477	*	73250	Shelf	4005	73250	LMO2	66
chr11	33893895	33893895	1	*	73254	Shelf	4005	73254	LMO2	66
chr1	87812202	87812202	1	*	6597	OpenSea	8543	6597	LMO4	66
chr13	76215076	76215076	1	*	87037	Shelf	4008	87037	LMO7	66
chr1	238081674	238081674	1	*	12505	OpenSea	100130331	12505	LOC100130331	66
chr12	107154104	107154104	1	*	83341	OpenSea	100287944	83341	LOC100287944	66
chr5	109218877	109218877	1	*	37735	Shelf	100289673	37735	LOC100289673	66
chr15	85360217	85360319	103	*	95651	Island	642423	95651	LOC642423	66
chr1	85845101	85845101	1	*	6504	OpenSea	646626	6504	LOC646626	66
chr2	243035414	243035414	1	*	21981	Shelf	728323	21981	LOC728323	66
chr20	39989142	39989142	1	*	120695	OpenSea	64900	120695	LPIN3	66
chr13	47218698	47218698	1	*	86595	OpenSea	23143	86595	LRCH1	66
chr13	47240378	47240378	1	*	86598	OpenSea	23143	86598	LRCH1	66
chr19	36428519	36428519	1	*	115775	Shore	79414	115775	LRFN3	66
chr6	150182095	150182095	1	*	47143	Shelf	84918	47143	LRP11	66
chr19	33698870	33699683	814	*	115457	Shore	4037	115457	LRP3	66
chr11	68084453	68084453	1	*	75578	Shelf	4041	75578	LRP5	66
chr22	25747688	25747688	1	*	124021	OpenSea	91355	124021	LRP5L	66
chr6	53720312	53720312	1	*	44747	OpenSea	55227	44747	LRRC1	66
chr1	90099704	90100070	367	*	6646	Shore	84230	6646	LRRC8C	66
chr20	6035902	6035902	1	*	119624	Shelf	164312	119624	LRRN4	66
chr2	76975220	76975220	1	*	16071	OpenSea	80059	16071	LRRTM4	66
chr3	115580805	115580805	1	*	26333	OpenSea	4045	26333	LSAMP	66
chr3	116158857	116158857	1	*	26347	OpenSea	4045	26347	LSAMP	66
chr14	75079986	75079986	1	*	90415	Shore	4053	90415	LTBP2	66
chr6	6622864	6624448	1585	*	41538	OpenSea	285780	41538	LY86-AS1	66
chr6	5133475	5133475	1	*	41478	Shore	57128	41478	LYRM4	66
chr6	5174647	5174647	1	*	41483	OpenSea	57128	41483	LYRM4	66
chr1	236016383	236017325	943	*	12394	OpenSea	1130	12394	LYST	66
chr3	42438614	42438614	1	*	23554	OpenSea	131375	23554	LYZL4	66
chr7	20205176	20205176	1	*	49684	OpenSea	346389	49684	MACC1	66
chr1	39662235	39662235	1	*	4419	OpenSea	23499	4419	MACF1	66
chr1	39943966	39943966	1	*	4447	OpenSea	23499	4447	MACF1	66
chr11	63768794	63768794	1	*	74680	Shore	28992	74680	MACROD1	66
chr7	2002983	2003279	297	*	48729	OpenSea	8379	48729	MAD1L1	66
chr4	1305282	1305780	499	*	29903	Shore	10296	29903	MAEA	66
chr4	1312476	1312476	1	*	29908	Shelf	10296	29908	MAEA	66
chr4	1317608	1317608	1	*	29909	Shelf	10296	29909	MAEA	66
chr3	65465873	65465873	1	*	25255	OpenSea	9223	25255	MAGI1	66
chr3	65550383	65550383	1	*	25266	OpenSea	9223	25266	MAGI1	66
chr3	65924259	65924259	1	*	25296	OpenSea	9223	25296	MAGI1	66
chr3	65940167	65940167	1	*	25297	OpenSea	9223	25297	MAGI1	66
chr3	65996909	65996909	1	*	25302	OpenSea	9223	25302	MAGI1	66
chr11	95837120	95837120	1	*	77016	OpenSea	84441	77016	MAML2	66
chr11	95992166	95992166	1	*	77038	OpenSea	84441	77038	MAML2	66
chr11	95997732	95997732	1	*	77039	OpenSea	84441	77039	MAML2	66
chr4	141019154	141019154	1	*	33694	OpenSea	55534	33694	MAML3	66
chr6	119561839	119561839	1	*	46174	OpenSea	4121	46174	MAN1A1	66
chr1	117910798	117910798	1	*	7642	Shore	10905	7642	MAN1A2	66
chr1	232941055	232941706	652	*	12258	Island	54627	12258	MAP10	66
chr1	232941775	232941775	1	*	12259	Shore	54627	12259	MAP10	66
chr1	242159456	242159456	1	*	12604	OpenSea	440738	12604	MAP1LC3C	66
chr6	161538175	161538175	1	*	47761	OpenSea	4216	47761	MAP3K4	66
chr6	136968539	136968539	1	*	46672	OpenSea	4217	46672	MAP3K5	66
chr2	102404865	102404865	1	*	16883	OpenSea	9448	16883	MAP4K4	66
chr2	160614976	160614976	1	*	18487	OpenSea	64844	18487	MARCH7	66
chr8	98969923	98969923	1	*	59027	OpenSea	4147	59027	MATN2	66
chr18	51747223	51747223	1	*	110753	Shelf	8932	110753	MBD2	66
chr5	112622133	112622133	1	*	37858	OpenSea	4163	37858	MCC	66
chr13	113642457	113642784	328	*	88050	OpenSea	23263	88050	MCF2L	66
chr13	113673511	113674654	1144	*	88066	Shelf	23263	88066	MCF2L	66
chr1	150552537	150552817	281	*	7974	Shore	4170	7974	MCL1	66
chr6	119228846	119228846	1	*	46150	OpenSea	254394	46150	MCM9	66
chr1	85405081	85405081	1	*	6469	OpenSea	255231	6469	MCOLN2	66
chr12	68726610	68726610	1	*	82333	Shore	56890	82333	MDM1	66
chr6	90399677	90399677	1	*	45417	OpenSea	23195	45417	MDN1	66
chr3	169247421	169247421	1	*	28308	OpenSea	2122	28308	MECOM	66
chr3	150948274	150948274	1	*	27924	OpenSea	116931	27924	MED12L	66
chr3	150985693	150985693	1	*	27928	OpenSea	116931	27928	MED12L	66
chr12	116586872	116587387	516	*	83974	OpenSea	23389	83974	MED13L	66
chr15	66420062	66420062	1	*	94438	OpenSea	84465	94438	MEGF11	66
chr19	42874888	42875662	775	*	116635	Shore	1954	116635	MEGF8	66
chr2	112658759	112658759	1	*	17223	Shore	10461	17223	MERTK	66
chr2	112663112	112663112	1	*	17225	OpenSea	10461	17225	MERTK	66
chr2	112704577	112704577	1	*	17228	OpenSea	10461	17228	MERTK	66
chr11	28305997	28305997	1	*	73086	OpenSea	196074	73086	METTL15	66
chr12	31800175	31800175	1	*	80495	OpenSea	254013	80495	METTL20	66
chr8	8702053	8702053	1	*	56183	OpenSea	9258	56183	MFHAS1	66
chr8	8751498	8752348	851	*	56192	Shore	9258	56192	MFHAS1	66
chr3	127481599	127481599	1	*	26969	OpenSea	11343	26969	MGLL	66
chr7	1495311	1495311	1	*	48588	Shelf	79778	48588	MICALL2	66
chr17	4751426	4751426	1	*	102990	OpenSea	50488	102990	MINK1	66
chr11	121986736	121987203	468	*	78065	OpenSea	399959	78065	MIR100HG	66
chr6	72086737	72086737	1	*	44986	OpenSea	407032	44986	MIR30C2	66
chr16	14402157	14403144	988	*	98218	OpenSea	100126355	98218	MIR365A	66
chr19	54251544	54251544	1	*	118400	OpenSea	574494	118400	MIR521-1	66
chr13	36429936	36430134	199	*	86168	OpenSea	100302239	86168	MIR548F5	66
chr3	99371838	99371838	1	*	25822	OpenSea	100313938	25822	MIR548G	66
chr15	69292820	69292820	1	*	94647	OpenSea	100313884	94647	MIR548H4	66
chr22	41030561	41030561	1	*	124966	Shore	57591	124966	MKL1	66
chr12	121139042	121139042	1	*	84290	OpenSea	9761	84290	MLEC	66
chr7	73038982	73039812	831	*	51536	Shore	51085	51536	MLXIPL	66
chr11	102744499	102744499	1	*	77151	OpenSea	4321	77151	MMP12	66
chr11	102821111	102821111	1	*	77154	OpenSea	4322	77154	MMP13	66
chr10	88715317	88715317	1	*	68247	OpenSea	79812	68247	MMRN2	66
chr19	2093896	2095364	1469	*	112000	Shore	126308	112000	MOB3A	66
chr6	39895360	39895717	358	*	43935	OpenSea	4337	43935	MOCS1	66
chr6	39900183	39900183	1	*	43937	Shore	4337	43937	MOCS1	66
chr18	11909634	11909634	1	*	110043	Shore	65258	110043	MPPE1	66
chr17	16998439	16998439	1	*	103978	OpenSea	23164	103978	MPRIP	66
chr17	17023057	17023057	1	*	103982	OpenSea	23164	103982	MPRIP	66
chr3	131220255	131221439	1185	*	27227	Shore	11222	27227	MRPL3	66
chr3	139062594	139062848	255	*	27533	Shore	56945	27533	MRPS22	66
chr1	19583887	19583887	1	*	2644	OpenSea	51154	2644	MRTO4	66
chr17	55550613	55550613	1	*	106993	OpenSea	124540	106993	MSI2	66
chr17	55756367	55756367	1	*	107024	OpenSea	124540	107024	MSI2	66
chr4	166251189	166251189	1	*	34368	Shelf	6307	34368	MSMO1	66
chr8	10130047	10130047	1	*	56234	OpenSea	4482	56234	MSRA	66
chr16	56641101	56642024	924	*	99702	Shore	4489	99702	MT1A	66
chr11	47639458	47639458	1	*	73871	OpenSea	23788	73871	MTCH2	66
chr6	151330408	151330408	1	*	47214	OpenSea	25902	47214	MTHFD1L	66
chr15	31280513	31280513	1	*	92617	Shelf	54893	92617	MTMR10	66
chr8	17212177	17212177	1	*	56537	OpenSea	9108	56537	MTMR7	66
chr5	7888576	7888576	1	*	35465	OpenSea	4552	35465	MTRR	66
chr8	17625476	17625476	1	*	56572	OpenSea	57509	56572	MTUS1	66
chr8	17640624	17640624	1	*	56573	OpenSea	57509	56573	MTUS1	66
chr8	17655156	17655156	1	*	56574	Shelf	57509	56574	MTUS1	66
chr3	195484815	195484815	1	*	29393	Shelf	4585	29393	MUC4	66
chr12	55252109	55252109	1	*	81650	OpenSea	118430	81650	MUCL1	66
chr19	1374742	1374742	1	*	111737	Shore	84939	111737	MUM1	66
chr19	17531746	17531746	1	*	114710	Shore	93343	114710	MVB12A	66
chr13	77886261	77886261	1	*	87077	OpenSea	23077	87077	MYCBP2	66
chr17	48585216	48585270	55	*	106773	Shore	84073	106773	MYCBPAP	66
chr19	50791849	50791849	1	*	117932	Shore	79784	117932	MYH14	66
chr22	36782143	36782143	1	*	124511	Shore	4627	124511	MYH9	66
chr18	3266232	3266232	1	*	109847	Shelf	103910	109847	MYL12B	66
chr5	16743265	16743265	1	*	35789	OpenSea	4651	35789	MYO10	66
chr5	16812392	16812392	1	*	35794	OpenSea	4651	35794	MYO10	66
chr2	171426965	171426965	1	*	18816	OpenSea	140469	18816	MYO3B	66
chr2	128385752	128385752	1	*	17704	Shelf	4648	17704	MYO7B	66
chr8	2004488	2005940	1453	*	56020	Shore	9172	56020	MYOM2	66
chr2	2009128	2009128	1	*	13147	OpenSea	23040	13147	MYT1L	66
chr10	49365197	49365197	1	*	66685	OpenSea	55747	66685	NA	66
chr21	15215654	15215654	1	*	122121	OpenSea	54094	122121	NA	66
chr7	105922595	105922595	1	*	53168	Shelf	10135	53168	NAMPT	66
chr2	133672682	133672682	1	*	17916	OpenSea	344148	17916	NCKAP5	66
chr2	24836601	24836601	1	*	13868	OpenSea	8648	13868	NCOA1	66
chr8	71096899	71096899	1	*	58412	OpenSea	10499	58412	NCOA2	66
chr8	71303954	71303954	1	*	58426	OpenSea	10499	58426	NCOA2	66
chr20	33413629	33413713	85	*	120336	Shore	23054	120336	NCOA6	66
chr12	124938116	124938573	458	*	84784	Shelf	9612	84784	NCOR2	66
chr19	8376374	8376374	1	*	113355	Shelf	4701	113355	NDUFA7	66
chr19	8382422	8382422	1	*	113356	Shelf	4701	113356	NDUFA7	66
chr21	44312851	44312871	21	*	122892	Shore	4731	122892	NDUFV3	66
chr6	11212619	11212619	1	*	41725	OpenSea	4739	41725	NEDD9	66
chr6	11224219	11224219	1	*	41729	OpenSea	4739	41729	NEDD9	66
chr9	140164191	140164191	1	*	64664	Shelf	25920	64664	NELFB	66
chr22	30003603	30003603	1	*	124181	Shelf	4771	124181	NF2	66
chr20	50157455	50158202	748	*	121226	Shore	4773	121226	NFATC2	66
chr16	68253678	68253678	1	*	100351	OpenSea	4775	100351	NFATC3	66
chr1	61902105	61902105	1	*	5847	OpenSea	4774	5847	NFIA	66
chr9	14238640	14238640	1	*	61177	OpenSea	4781	61177	NFIB	66
chr1	41220011	41220106	96	*	4579	OpenSea	4802	4579	NFYC	66
chr1	236228837	236229809	973	*	12417	Shore	4811	12417	NID1	66
chr12	731864	731864	1	*	78976	OpenSea	4815	78976	NINJ2	66
chr5	37064839	37064839	1	*	36089	OpenSea	25836	36089	NIPBL	66
chr6	124511278	124511278	1	*	46234	OpenSea	154215	46234	NKAIN2	66
chr8	41592973	41592973	1	*	57689	OpenSea	157848	57689	NKX6-3	66
chr3	173574358	173574358	1	*	28539	OpenSea	22871	28539	NLGN1	66
chr17	26523257	26523257	1	*	104459	OpenSea	51701	104459	NLK	66
chr1	183293456	183293456	1	*	10096	OpenSea	23057	10096	NMNAT2	66
chr7	30515286	30515286	1	*	50192	Shelf	10392	50192	NOD1	66
chr2	169672780	169672780	1	*	18730	OpenSea	115677	18730	NOSTRIN	66
chr9	139402887	139402887	1	*	64435	Island	4851	64435	NOTCH1	66
chr19	15296155	15296155	1	*	114412	Shelf	4854	114412	NOTCH3	66
chr19	15305938	15305938	1	*	114416	Shore	4854	114416	NOTCH3	66
chr2	110907413	110907413	1	*	17168	OpenSea	4867	17168	NPHP1	66
chr5	32779925	32779925	1	*	35936	OpenSea	4883	35936	NPR3	66
chr10	115370894	115371055	162	*	69710	OpenSea	4892	69710	NRAP	66
chr5	139229292	139229292	1	*	38811	Shore	9542	38811	NRG2	66
chr6	6006707	6006917	211	*	41518	Island	51299	41518	NRN1	66
chr2	206560837	206560837	1	*	19935	OpenSea	8828	19935	NRP2	66
chr2	206597271	206597271	1	*	19944	OpenSea	8828	19944	NRP2	66
chr3	196383704	196383704	1	*	29492	Shelf	375387	29492	NRROS	66
chr11	64435066	64435066	1	*	74842	OpenSea	9379	74842	NRXN2	66
chr14	79181274	79181274	1	*	90684	OpenSea	9369	90684	NRXN3	66
chr6	86162725	86162725	1	*	45275	Shelf	4907	45275	NT5E	66
chr11	131510278	131510278	1	*	78662	OpenSea	50863	78662	NTM	66
chr11	131557345	131558025	681	*	78669	Shelf	50863	78669	NTM	66
chr11	131793369	131793369	1	*	78695	OpenSea	50863	78695	NTM	66
chr11	131965129	131965815	687	*	78715	OpenSea	50863	78715	NTM	66
chr17	9088206	9088206	1	*	103613	OpenSea	9423	103613	NTN1	66
chr9	87489528	87489528	1	*	61982	OpenSea	4915	61982	NTRK2	66
chr17	839526	839839	314	*	102345	OpenSea	64359	102345	NXN	66
chr15	28000367	28000367	1	*	92468	OpenSea	4948	92468	OCA2	66
chr15	28043215	28043215	1	*	92475	OpenSea	4948	92475	OCA2	66
chr5	68798649	68798649	1	*	36803	OpenSea	100506658	36803	OCLN	66
chr19	46088448	46088450	3	*	117022	Shore	80207	117022	OPA3	66
chr11	132673499	132673499	1	*	78749	OpenSea	4978	78749	OPCML	66
chr11	133256591	133256591	1	*	78804	OpenSea	4978	78804	OPCML	66
chr9	107455503	107455503	1	*	62570	OpenSea	286365	62570	OR13D1	66
chr7	143655651	143656153	503	*	54658	OpenSea	26211	54658	OR2F1	66
chr11	57789944	57792403	2460	*	74100	OpenSea	219956	74100	OR9Q1	66
chr7	103815074	103815074	1	*	53047	OpenSea	5001	53047	ORC5	66
chr20	60860733	60860984	252	*	121640	Island	9885	121640	OSBPL2	66
chr11	3116865	3116865	1	*	71807	Shore	114879	71807	OSBPL5	66
chr2	179062870	179062870	1	*	19160	Shelf	114880	19160	OSBPL6	66
chr12	76900130	76900130	1	*	82549	OpenSea	114882	82549	OSBPL8	66
chr20	42835588	42835588	1	*	120748	Shelf	51526	120748	OSER1	66
chr11	63752267	63753376	1110	*	74674	Shore	55611	74674	OTUB1	66
chr20	43567780	43567780	1	*	120810	OpenSea	80336	120810	PABPC1L	66
chr14	105837270	105837270	1	*	92153	Shore	23241	92153	PACS2	66
chr11	47201474	47202094	621	*	73783	Shelf	29763	73783	PACSIN3	66
chr1	17721457	17721457	1	*	2440	OpenSea	353238	2440	PADI6	66
chr8	81889651	81889651	1	*	58629	OpenSea	55824	58629	PAG1	66
chr8	81983499	81983499	1	*	58636	OpenSea	55824	58636	PAG1	66
chr5	138676787	138677208	422	*	38751	Shore	51247	38751	PAIP2	66
chr15	40545794	40545794	1	*	92952	Shore	56924	92952	PAK6	66
chr4	169482515	169482515	1	*	34403	OpenSea	23022	34403	PALLD	66
chr9	112852486	112852486	1	*	62682	OpenSea	445815	62682	PALM2-AKAP2	66
chr11	35475769	35475769	1	*	73358	OpenSea	25891	73358	PAMR1	66
chr9	118950322	118950322	1	*	62906	OpenSea	5069	62906	PAPPA	66
chr9	119048807	119048807	1	*	62910	OpenSea	5069	62910	PAPPA	66
chr6	52268609	52270108	1500	*	44641	Shore	85315	44641	PAQR8	66
chr6	163147733	163148290	558	*	47818	Shore	5071	47818	PARK2	66
chr5	49988067	49988067	1	*	36318	OpenSea	79668	36318	PARP8	66
chr11	12410134	12410134	1	*	72473	OpenSea	55742	72473	PARVA	66
chr21	47268670	47269877	1208	*	123275	OpenSea	54039	123275	PCBP3	66
chr21	47297840	47297840	1	*	123286	Shelf	54039	123286	PCBP3	66
chr5	141254094	141255282	1189	*	39122	Shore	5097	39122	PCDH1	66
chr5	140389945	140389945	1	*	38953	OpenSea	56147	38953	PCDHA1	66
chr4	741773	742776	1004	*	29704	Shore	10336	29704	PCGF3	66
chr21	47865349	47865349	1	*	123402	OpenSea	5116	123402	PCNT	66
chr12	20556313	20556313	1	*	80138	OpenSea	5139	80138	PDE3A	66
chr12	20755688	20755688	1	*	80147	OpenSea	5139	80147	PDE3A	66
chr1	66799419	66799419	1	*	6065	OpenSea	5142	6065	PDE4B	66
chr1	66802205	66802205	1	*	6066	OpenSea	5142	6066	PDE4B	66
chr5	58957910	58957910	1	*	36547	OpenSea	5144	36547	PDE4D	66
chr5	149239114	149239114	1	*	39449	OpenSea	5145	39449	PDE6A	66
chr6	136365249	136365249	1	*	46618	OpenSea	27115	46618	PDE7B	66
chr4	55142142	55142142	1	*	31753	OpenSea	5156	31753	PDGFRA	66
chr7	95214928	95214928	1	*	52297	OpenSea	5166	52297	PDK4	66
chr10	97031372	97031372	1	*	68617	OpenSea	9124	68617	PDLIM1	66
chr4	95429383	95429383	1	*	32765	OpenSea	10611	32765	PDLIM5	66
chr4	95482339	95482339	1	*	32771	OpenSea	10611	32771	PDLIM5	66
chr16	15188353	15188596	244	*	98257	Shore	23042	98257	PDXDC1	66
chr15	77411982	77411982	1	*	95255	OpenSea	79834	95255	PEAK1	66
chr12	7345261	7345261	1	*	79608	Shelf	5830	79608	PEX5	66
chr10	3135764	3135764	1	*	65182	OpenSea	5214	65182	PFKP	66
chr6	28253513	28253513	1	*	42499	Shelf	84547	42499	PGBD1	66
chr13	50070045	50070718	674	*	86690	Island	51131	86690	PHF11	66
chr22	45310578	45311501	924	*	125326	Shore	112885	125326	PHF21B	66
chr22	45316338	45316338	1	*	125329	Shelf	112885	125329	PHF21B	66
chr16	88810993	88811348	356	*	101761	OpenSea	9780	101761	PIEZO1	66
chr1	46599915	46599915	1	*	5117	Shore	8503	5117	PIK3R3	66
chr17	1422473	1422473	1	*	102478	Shelf	5306	102478	PITPNA	66
chr17	65408367	65408367	1	*	107672	OpenSea	26207	107672	PITPNC1	66
chr7	47987703	47987703	1	*	50969	OpenSea	168507	50969	PKD1L1	66
chr6	122929276	122929276	1	*	46206	Shore	5570	46206	PKIB	66
chr19	14543524	14543524	1	*	114321	Shore	5585	114321	PKN1	66
chr1	6553227	6553510	284	*	1177	Shelf	57449	1177	PLEKHG5	66
chr15	65151592	65151592	1	*	94289	OpenSea	80301	94289	PLEKHO2	66
chr5	57753951	57755298	1348	*	36507	Shore	10769	36507	PLK2	66
chr3	145790097	145790097	1	*	27740	OpenSea	5352	27740	PLOD2	66
chr1	208290896	208290896	1	*	11148	OpenSea	5362	11148	PLXNA2	66
chr7	132194886	132194886	1	*	54055	OpenSea	91584	54055	PLXNA4	66
chr3	129277321	129277321	1	*	27145	OpenSea	23129	27145	PLXND1	66
chr3	129322537	129323778	1242	*	27158	Shore	23129	27158	PLXND1	66
chr15	74317259	74317259	1	*	94961	Shore	5371	94961	PML	66
chr7	102954408	102954408	1	*	53020	OpenSea	9512	53020	PMPCB	66
chr2	219186017	219187432	1416	*	20366	Shore	25953	20366	PNKD	66
chr8	26368795	26368795	1	*	57059	Shelf	10687	57059	PNMA2	66
chr12	133214645	133214645	1	*	85396	OpenSea	5426	85396	POLE	66
chr13	29252261	29252261	1	*	85930	OpenSea	51371	85930	POMP	66
chr7	95060347	95060347	1	*	52286	Shelf	5445	52286	PON2	66
chr4	106395383	106395643	261	*	33009	Shore	27068	33009	PPA2	66
chr6	35360715	35360715	1	*	43544	OpenSea	5467	43544	PPARD	66
chr6	35387204	35387204	1	*	43546	OpenSea	5467	43546	PPARD	66
chr22	22307482	22307684	203	*	123830	Shore	9647	123830	PPM1F	66
chr3	160569628	160569628	1	*	28203	OpenSea	151742	28203	PPM1L	66
chr5	146080656	146080656	1	*	39283	OpenSea	5521	39283	PPP2R2B	66
chr4	6449000	6449865	866	*	30445	OpenSea	5522	30445	PPP2R2C	66
chr14	102230231	102230231	1	*	91659	Shore	5527	91659	PPP2R5C	66
chr14	94660754	94660754	1	*	91246	OpenSea	57718	91246	PPP4R4	66
chr6	106535425	106536036	612	*	45657	Shore	639	45657	PRDM1	66
chr1	3319433	3321139	1707	*	756	Shore	63976	756	PRDM16	66
chr7	151480352	151480352	1	*	55149	Island	51422	55149	PRKAG2	66
chr17	64412745	64412745	1	*	107602	OpenSea	5578	107602	PRKCA	66
chr2	46301083	46301083	1	*	14902	OpenSea	5581	14902	PRKCE	66
chr14	61934948	61934948	1	*	89690	OpenSea	5583	89690	PRKCH	66
chr14	62001072	62001072	1	*	89698	OpenSea	5583	89698	PRKCH	66
chr1	1991521	1993016	1496	*	371	Shore	5590	371	PRKCZ	66
chr3	93647605	93647605	1	*	25734	OpenSea	5627	25734	PROS1	66
chr5	119942454	119942454	1	*	38026	OpenSea	51334	38026	PRR16	66
chr11	36433850	36433850	1	*	73426	OpenSea	79899	73426	PRR5L	66
chr11	36448470	36448470	1	*	73428	OpenSea	79899	73428	PRR5L	66
chr7	127994864	127994864	1	*	53769	Shelf	401399	53769	PRRT4	66
chr10	73596857	73596857	1	*	67519	OpenSea	5660	67519	PSAP	66
chr10	104165160	104165160	1	*	69216	Shelf	5662	69216	PSD	66
chr5	139223811	139223811	1	*	38808	Shelf	84249	38808	PSD2	66
chr8	87076603	87076603	1	*	58725	OpenSea	85481	58725	PSKH2	66
chr1	45288012	45288012	1	*	5023	OpenSea	8643	5023	PTCH2	66
chr10	89675901	89675901	1	*	68292	OpenSea	5728	68292	PTEN	66
chr3	46922486	46923068	583	*	23903	Shore	5745	23903	PTH1R	66
chr8	27276153	27276153	1	*	57111	OpenSea	2185	57111	PTK2B	66
chr1	214602356	214602356	1	*	11403	OpenSea	5784	11403	PTPN14	66
chr1	214720805	214720805	1	*	11415	Shelf	5784	11415	PTPN14	66
chr12	70999958	70999958	1	*	82417	Shelf	5787	82417	PTPRB	66
chr12	71003108	71003576	469	*	82418	Shore	5787	82418	PTPRB	66
chr10	129785053	129785537	485	*	70504	OpenSea	5791	70504	PTPRE	66
chr3	61669786	61669786	1	*	25065	OpenSea	5793	25065	PTPRG	66
chr3	61873593	61873593	1	*	25088	OpenSea	5793	25088	PTPRG	66
chr6	128602411	128602411	1	*	46352	OpenSea	5796	46352	PTPRK	66
chr6	128839906	128839906	1	*	46361	Shore	5796	46361	PTPRK	66
chr7	157352996	157353191	196	*	55396	Island	5799	55396	PTPRN2	66
chr7	157451243	157451618	376	*	55439	Shelf	5799	55439	PTPRN2	66
chr7	157588520	157588756	237	*	55495	Shore	5799	55495	PTPRN2	66
chr7	157616107	157616612	506	*	55510	Shelf	5799	55510	PTPRN2	66
chr12	15698215	15698695	481	*	80039	OpenSea	5800	80039	PTPRO	66
chr12	71040268	71040268	1	*	82422	OpenSea	5801	82422	PTPRR	66
chr21	46271421	46271421	1	*	123129	Shelf	754	123129	PTTG1IP	66
chr1	31531229	31531229	1	*	3771	OpenSea	9698	3771	PUM1	66
chr8	128931535	128931535	1	*	59872	OpenSea	5820	59872	PVT1	66
chr12	120687694	120688744	1051	*	84231	OpenSea	5829	84231	PXN	66
chr2	37570604	37571401	798	*	14583	Shore	25797	14583	QPCT	66
chr9	139131620	139131620	1	*	64350	Shelf	169714	64350	QSOX2	66
chr16	508045	508045	1	*	96595	OpenSea	9727	96595	RAB11FIP3	66
chr11	82756563	82756563	1	*	76640	OpenSea	27314	76640	RAB30	66
chr17	72667208	72667709	502	*	107976	Island	326624	107976	RAB37	66
chr3	128448775	128448775	1	*	27049	Shelf	7879	27049	RAB7A	66
chr5	104433849	104435062	1214	*	37652	OpenSea	9366	37652	RAB9BP1	66
chr11	67161051	67161732	682	*	75442	Shore	5883	75442	RAD9A	66
chr9	134590445	134590445	1	*	63837	OpenSea	2889	63837	RAPGEF1	66
chr2	173701464	173701464	1	*	18929	OpenSea	11069	18929	RAPGEF4	66
chr7	22254120	22254120	1	*	49739	OpenSea	9771	49739	RAPGEF5	66
chr2	204306494	204306494	1	*	19867	OpenSea	65059	19867	RAPH1	66
chr10	43691112	43691112	1	*	66501	OpenSea	221002	66501	RASGEF1A	66
chr3	50371818	50371818	1	*	24364	Shelf	11186	24364	RASSF1	66
chr12	65019329	65019329	1	*	82211	OpenSea	283349	82211	RASSF3	66
chr12	65044027	65044027	1	*	82212	OpenSea	283349	82212	RASSF3	66
chr7	5085252	5085252	1	*	49216	Shore	100533952	49216	RBAK-RBAKDN	66
chr1	33146725	33146725	1	*	3933	OpenSea	5928	3933	RBBP4	66
chr16	6348709	6348709	1	*	97844	OpenSea	54715	97844	RBFOX1	66
chr22	36425366	36425366	1	*	124485	Shore	23543	124485	RBFOX2	66
chr10	112418708	112418708	1	*	69589	OpenSea	282996	69589	RBM20	66
chr10	112499453	112499453	1	*	69598	OpenSea	282996	69598	RBM20	66
chr10	112553035	112553035	1	*	69603	OpenSea	282996	69603	RBM20	66
chr7	127979741	127979741	1	*	53762	Shelf	55131	53762	RBM28	66
chr2	178993596	178993596	1	*	19156	OpenSea	129831	19156	RBM45	66
chr3	50099325	50099325	1	*	24292	OpenSea	10180	24292	RBM6	66
chr2	161230046	161230046	1	*	18518	OpenSea	5937	18518	RBMS1	66
chr3	139250579	139250579	1	*	27547	OpenSea	5947	27547	RBP1	66
chr14	103112066	103112066	1	*	91768	OpenSea	23186	91768	RCOR1	66
chr8	74237401	74237401	1	*	58479	OpenSea	157506	58479	RDH10	66
chr4	37644098	37644098	1	*	31219	OpenSea	768211	31219	RELL1	66
chr11	73086934	73087205	272	*	76128	Shore	84957	76128	RELT	66
chr1	204124158	204124158	1	*	10776	Shelf	5972	10776	REN	66
chr1	8424793	8425258	466	*	1414	OpenSea	473	1414	RERE	66
chr1	8477935	8477935	1	*	1427	OpenSea	473	1427	RERE	66
chr1	8599482	8599482	1	*	1447	OpenSea	473	1447	RERE	66
chr2	100089996	100089996	1	*	16714	OpenSea	51455	16714	REV1	66
chr13	34394568	34394568	1	*	86131	Shelf	5983	86131	RFC3	66
chr3	16525721	16525848	128	*	22831	OpenSea	23180	22831	RFTN1	66
chr2	198513476	198513476	1	*	19623	OpenSea	130132	19623	RFTN2	66
chr5	98115329	98115329	1	*	37599	OpenSea	285704	37599	RGMB	66
chr1	192626671	192626671	1	*	10287	OpenSea	6003	10287	RGS13	66
chr8	54795315	54795315	1	*	57988	Shore	8601	57988	RGS20	66
chr9	116262291	116262291	1	*	62811	OpenSea	5998	62811	RGS3	66
chr14	73029132	73030666	1535	*	90224	OpenSea	9628	90224	RGS6	66
chr2	227773531	227773531	1	*	20788	OpenSea	84236	20788	RHBDD1	66
chr12	130905306	130905306	1	*	85038	Shelf	23504	85038	RIMBP2	66
chr6	73103615	73103615	1	*	45013	OpenSea	22999	45013	RIMS1	66
chr2	151334267	151334267	1	*	18251	OpenSea	390	18251	RND3	66
chr18	29677086	29677086	1	*	110350	Shelf	51444	110350	RNF138	66
chr13	25416561	25416561	1	*	85734	OpenSea	56163	85734	RNF17	66
chr4	1088181	1088181	1	*	29838	Shore	285498	29838	RNF212	66
chr6	125239911	125239911	1	*	46244	OpenSea	7955	46244	RNF217-AS1	66
chr5	80655015	80655015	1	*	37240	OpenSea	26829	37240	RNU5E-1	66
chr19	46807660	46807660	1	*	117151	Shore	100873770	117151	RNU6-66P	66
chr11	124751257	124751257	1	*	78244	OpenSea	64221	78244	ROBO3	66
chr15	60860767	60860767	1	*	94028	OpenSea	6095	94028	RORA	66
chr15	60936130	60936130	1	*	94040	OpenSea	6095	94040	RORA	66
chr15	60942667	60942667	1	*	94041	OpenSea	6095	94041	RORA	66
chr15	60993714	60993714	1	*	94047	OpenSea	6095	94047	RORA	66
chr15	61209239	61209239	1	*	94065	OpenSea	6095	94065	RORA	66
chr15	61340524	61340524	1	*	94076	OpenSea	6095	94076	RORA	66
chr15	61378423	61378423	1	*	94081	OpenSea	6095	94081	RORA	66
chr1	93296109	93297071	963	*	6756	Shore	6125	6756	RPL5	66
chr20	36664969	36664969	1	*	120599	Shelf	58490	120599	RPRD1B	66
chr10	79812974	79812974	1	*	67931	OpenSea	6229	67931	RPS24	66
chr6	167029080	167029080	1	*	47970	Shelf	6196	47970	RPS6KA2	66
chr6	167104601	167104926	326	*	47990	OpenSea	6196	47990	RPS6KA2	66
chr2	3625354	3625354	1	*	13249	Shore	6201	13249	RPS7	66
chr17	78644246	78644766	521	*	108978	OpenSea	57521	108978	RPTOR	66
chr17	78703048	78703048	1	*	108989	Shore	57521	108989	RPTOR	66
chr22	42976149	42976149	1	*	125152	Shore	91695	125152	RRP7BP	66
chr19	12943497	12943593	97	*	114080	Island	83546	114080	RTBDN	66
chr1	25251730	25253237	1508	*	3217	Shelf	864	3217	RUNX3	66
chr4	184578976	184578976	1	*	34718	Shore	201965	34718	RWDD4	66
chr3	133970158	133970158	1	*	27355	Shore	6259	27355	RYK	66
chr1	237916368	237916368	1	*	12492	OpenSea	6262	12492	RYR2	66
chr2	234215965	234216562	598	*	21103	OpenSea	6295	21103	SAG	66
chr2	234238201	234238201	1	*	21105	OpenSea	6295	21105	SAG	66
chr12	125320887	125320887	1	*	84828	Shelf	949	84828	SCARB1	66
chr4	77131705	77131705	1	*	32197	Shelf	950	32197	SCARB2	66
chr3	38941491	38941491	1	*	23421	OpenSea	11280	23421	SCN11A	66
chr12	6470176	6470176	1	*	79415	Shelf	6337	79415	SCNN1A	66
chr17	45918805	45919419	615	*	106429	Shore	90507	106429	SCRN2	66
chr11	65296794	65296794	1	*	75043	Shelf	57410	75043	SCYL1	66
chr11	65305575	65305575	1	*	75045	Shore	57410	75045	SCYL1	66
chr1	31375133	31375133	1	*	3747	OpenSea	9672	3747	SDC3	66
chr2	192700475	192701514	1040	*	19515	OpenSea	8436	19515	SDPR	66
chr14	82000536	82000858	323	*	90761	Shore	6400	90761	SEL1L	66
chr4	25776626	25776626	1	*	31124	OpenSea	23231	31124	SEL1L3	66
chr7	84671308	84672041	734	*	51999	OpenSea	223117	51999	SEMA3D	66
chr3	50201416	50201416	1	*	24303	OpenSea	6405	24303	SEMA3F	66
chr5	9066625	9066665	41	*	35469	OpenSea	9037	35469	SEMA5A	66
chr5	9498781	9498781	1	*	35496	OpenSea	9037	35496	SEMA5A	66
chr6	2968851	2968851	1	*	41324	Shelf	5269	41324	SERPINB6	66
chr6	2903967	2903967	1	*	41319	Shore	5272	41319	SERPINB9	66
chr2	224889133	224889133	1	*	20728	OpenSea	5270	20728	SERPINE2	66
chr19	40928736	40928820	85	*	116324	Shore	29950	116324	SERTAD1	66
chr1	38451482	38451482	1	*	4364	Shelf	10946	4364	SF3A3	66
chr11	65836288	65837194	907	*	75191	Shore	10992	75191	SF3B2	66
chr16	70562892	70563092	201	*	100576	OpenSea	23450	100576	SF3B3	66
chr16	70605696	70605696	1	*	100579	OpenSea	23450	100579	SF3B3	66
chr5	155794596	155794596	1	*	39762	OpenSea	6444	39762	SGCD	66
chr8	8204802	8204802	1	*	56169	OpenSea	157285	56169	SGK223	66
chr10	52174504	52174504	1	*	66829	Shelf	259230	66829	SGMS1	66
chr3	20202403	20202403	1	*	22909	OpenSea	151648	22909	SGOL1	66
chr7	101942851	101943005	155	*	52956	Shore	10603	52956	SH2B2	66
chr10	82300588	82300600	13	*	68103	OpenSea	387694	68103	SH2D4B	66
chr2	235888385	235888385	1	*	21192	OpenSea	23677	21192	SH3BP4	66
chr19	4374239	4374567	329	*	112667	Shelf	6455	112667	SH3GL1	66
chr10	105600413	105600413	1	*	69441	OpenSea	9644	69441	SH3PXD2A	66
chr4	170034076	170034076	1	*	34458	OpenSea	57630	34458	SH3RF1	66
chr2	109873891	109873891	1	*	17123	OpenSea	344558	17123	SH3RF3	66
chr2	261362	261362	1	*	12991	Shelf	26751	12991	SH3YL1	66
chr2	262754	262754	1	*	12992	Shore	26751	12992	SH3YL1	66
chr11	70505972	70505972	1	*	75852	Shelf	22941	75852	SHANK2	66
chr1	154944357	154946181	1825	*	8441	Shore	6464	8441	SHC1	66
chr19	453779	453860	82	*	111386	Island	25759	111386	SHC2	66
chr1	154472292	154473340	1049	*	8372	Shore	126669	8372	SHE	66
chr15	45475008	45475008	1	*	93407	OpenSea	90525	93407	SHF	66
chr3	48539953	48539953	1	*	24074	Shore	51246	24074	SHISA5	66
chr17	11147783	11148761	979	*	103741	Shelf	388336	103741	SHISA6	66
chr4	77468187	77468187	1	*	32219	OpenSea	57619	32219	SHROOM3	66
chr4	77566479	77566479	1	*	32230	OpenSea	57619	32230	SHROOM3	66
chr4	77661801	77662988	1188	*	32247	Island	57619	32247	SHROOM3	66
chr5	138299677	138299677	1	*	38718	OpenSea	64374	38718	SIL1	66
chr2	228582073	228582073	1	*	20819	Shore	80704	20819	SLC19A3	66
chr9	4495359	4495359	1	*	61069	Shelf	6505	61069	SLC1A1	66
chr11	35275997	35275997	1	*	73339	OpenSea	6506	73339	SLC1A2	66
chr2	65225988	65225988	1	*	15454	OpenSea	6509	15454	SLC1A4	66
chr1	53588449	53588449	1	*	5440	OpenSea	6512	5440	SLC1A7	66
chr20	4954333	4954333	1	*	119568	OpenSea	9962	119568	SLC23A2	66
chr17	79684775	79684775	1	*	109312	Shelf	1468	109312	SLC25A10	66
chr2	172645256	172645256	1	*	18871	OpenSea	8604	18871	SLC25A12	66
chr14	37506088	37506088	1	*	89040	OpenSea	89874	89040	SLC25A21	66
chr10	101381631	101381631	1	*	68947	Shore	81894	68947	SLC25A28	66
chr13	45989144	45989144	1	*	86529	Shelf	253512	86529	SLC25A30	66
chr1	9619882	9619882	1	*	1560	OpenSea	84275	1560	SLC25A33	66
chr5	135169284	135170208	925	*	38560	Shore	153328	38560	SLC25A48	66
chr19	17610751	17610751	1	*	114731	Shore	376497	114731	SLC27A1	66
chr11	66130871	66130871	1	*	75246	OpenSea	3177	75246	SLC29A2	66
chr1	43406792	43406792	1	*	4753	OpenSea	6513	4753	SLC2A1	66
chr1	43416103	43416103	1	*	4756	OpenSea	6513	4756	SLC2A1	66
chr1	43422337	43423072	736	*	4759	Shore	6513	4759	SLC2A1	66
chr1	211749023	211749023	1	*	11277	Shelf	7779	11277	SLC30A1	66
chr1	211753582	211753582	1	*	11280	Shore	7779	11280	SLC30A1	66
chr9	99146400	99146400	1	*	62364	Shore	11046	62364	SLC35D2	66
chr6	118480809	118480809	1	*	46131	OpenSea	222553	46131	SLC35F1	66
chr17	79265601	79265759	159	*	109206	Shelf	124565	109206	SLC38A10	66
chr18	33706228	33706228	1	*	110442	Shelf	25800	110442	SLC39A6	66
chr4	103262782	103262782	1	*	32937	Shelf	64116	32937	SLC39A8	66
chr3	125820372	125821264	893	*	26833	OpenSea	54946	26833	SLC41A3	66
chr11	57264045	57264045	1	*	74043	Shelf	8501	74043	SLC43A1	66
chr19	10747328	10747407	80	*	113703	Island	57153	113703	SLC44A2	66
chr1	95313200	95313200	1	*	6852	OpenSea	126969	6852	SLC44A3	66
chr13	29290660	29290660	1	*	85932	Shelf	283537	85932	SLC46A3	66
chr17	42346894	42346923	30	*	106077	OpenSea	6521	106077	SLC4A1	66
chr4	72070667	72070667	1	*	32030	OpenSea	8671	32030	SLC4A4	66
chr4	72134060	72134060	1	*	32035	OpenSea	8671	32035	SLC4A4	66
chr22	32506497	32506497	1	*	124394	OpenSea	6523	124394	SLC5A1	66
chr2	27433191	27434262	1072	*	14139	Shore	8884	14139	SLC5A6	66
chr3	11058836	11059050	215	*	22388	Island	6529	22388	SLC6A1	66
chr3	11078758	11079879	1122	*	22391	OpenSea	6529	22391	SLC6A1	66
chr11	20631761	20631935	175	*	72967	OpenSea	9152	72967	SLC6A5	66
chr3	14526470	14526523	54	*	22682	OpenSea	6533	22682	SLC6A6	66
chr13	30107044	30107081	38	*	85965	OpenSea	6541	85965	SLC7A1	66
chr13	30121097	30121097	1	*	85968	OpenSea	6541	85968	SLC7A1	66
chr13	30143971	30143971	1	*	85970	OpenSea	6541	85970	SLC7A1	66
chr16	87899784	87899784	1	*	101567	Shelf	8140	101567	SLC7A5	66
chr1	27471782	27471782	1	*	3470	OpenSea	6548	3470	SLC9A1	66
chr20	61278414	61278414	1	*	121718	Shelf	28231	121718	SLCO4A1	66
chr17	33864734	33864734	1	*	105029	OpenSea	100506736	105029	SLFN12L	66
chr9	2024387	2024387	1	*	61019	OpenSea	6595	61019	SMARCA2	66
[truncated: 258 more rows]

## Sheet: Table 9
Ontology	GOID	Pvalue	OddsRatio	ExpCount	Count	Size	Term	Pval.Bonferroni	ID	membership
BP	GO:0007268	1.53e-18	6.02494	10.1913	46	516	synaptic transmission	3.93e-15	23	259
BP	GO:0019226	8.33e-17	5.26021	11.7714	47	596	transmission of nerve impulse	2.14e-13	23	259
BP	GO:0035637	2.08e-16	5.12166	12.0479	47	610	multicellular organismal signaling	5.34e-13	23	259
BP	GO:0007267	1.35e-14	4.38207	14.5167	49	735	cell-cell signaling	3.47e-11	23	259
BP	GO:0050877	2.47e-13	3.96259	16.235	50	822	neurological system process	6.34e-10	23	259
BP	GO:0003008	7.84e-11	3.17864	21.5479	54	1091	system process	2.01e-07	23	259
BP	GO:0023052	4.24e-09	2.32309	66.4411	106	3364	signaling	1.09e-05	23	259
BP	GO:0044700	4.24e-09	2.32309	66.4411	106	3364	single organism signaling	1.09e-05	23	259
BP	GO:0007154	8.51e-09	2.28163	68.1199	107	3449	cell communication	2.19e-05	23	259
BP	GO:0007186	7.88e-07	3.7746	6.65596	22	337	G-protein coupled receptor signaling pathway	0.00202301	23	259
BP	GO:0051179	1.26e-06	2.00618	63.0045	95	3190	localization	0.00322718	23	259
BP	GO:0007610	2.59e-06	3.48787	7.14973	22	362	behavior	0.00666241	23	259
BP	GO:0050890	3.45e-06	5.41025	2.74534	13	139	cognition	0.00886308	23	259
BP	GO:0007611	7.45e-06	5.44853	2.50833	12	127	learning or memory	0.0191216	23	259
BP	GO:0044707	9.25e-06	1.87605	70.3517	100	3562	single-multicellular organism process	0.0237483	23	259
BP	GO:0006811	1.7e-05	2.54109	13.8254	31	700	ion transport	0.0436782	23	259
BP	GO:0051234	1.72e-05	1.88749	52.0626	79	2636	establishment of localization	0.0441627	23	259
BP	GO:0044708	1.8e-05	3.64283	5.21416	17	264	single-organism behavior	0.0463312	23	259
BP	GO:0032501	1.83e-05	1.83299	72.307	101	3661	multicellular organismal process	0.0470859	23	259
BP	GO:0006810	1.93e-05	1.88374	51.3319	78	2599	transport	0.0494643	23	259
BP	GO:0034220	2.19e-05	3.58328	5.29317	17	268	ion transmembrane transport	0.0562687	23	259
BP	GO:0007166	4.63e-05	1.96297	32.8848	55	1665	cell surface receptor signaling pathway	0.119001	23	259
BP	GO:0048666	5.0758e-05	2.49741	12.5614	28	636	neuron development	0.130346	23	259
BP	GO:0007399	6.04e-05	2.04091	25.9721	46	1315	nervous system development	0.155056	23	259
BP	GO:0044765	7.05e-05	1.85404	41.7726	65	2115	single-organism transport	0.181089	23	259
BP	GO:0030182	8.4e-05	2.31324	15.0302	31	761	neuron differentiation	0.215746	23	259
BP	GO:0030030	9.04e-05	2.30301	15.0895	31	764	cell projection organization	0.232041	23	259
BP	GO:0022008	9.97e-05	2.20655	17.341	34	878	neurogenesis	0.255918	23	259
BP	GO:0044699	0.000142685	1.98089	145.207	167	7352	single-organism process	0.366414	23	259
BP	GO:0048699	0.000156032	2.1991	16.2745	32	824	generation of neurons	0.400691	23	259
BP	GO:0007214	0.000169875	18.3993	0.296259	4	15	gamma-aminobutyric acid signaling pathway	0.436238	23	259
BP	GO:0048167	0.000223208	5.47481	1.6393	8	83	regulation of synaptic plasticity	0.573198	23	259
BP	GO:0048858	0.000226789	2.42435	10.9221	24	553	cell projection morphogenesis	0.582394	23	259
BP	GO:0032990	0.000328321	2.35829	11.1986	24	567	cell part morphogenesis	0.843128	23	259
BP	GO:0048667	0.000350807	2.56114	8.55202	20	433	cell morphogenesis involved in neuron differentiation	0.900871	23	259
BP	GO:0072298	0.000388156	Inf	0.0395012	2	2	regulation of metanephric glomerulus development	0.996784	23	259
BP	GO:0050896	0.000399938	1.63769	89.1938	113	4516	response to stimulus	1	23	259
BP	GO:0007165	0.000478575	1.65204	58.9161	81	2983	signal transduction	1	23	259
BP	GO:0048812	0.000484089	2.49179	8.76928	20	444	neuron projection morphogenesis	1	23	259
BP	GO:0007409	0.000662324	2.55595	7.66324	18	388	axonogenesis	1	23	259
BP	GO:0007616	0.000678756	11.8981	0.414763	4	21	long-term memory	1	23	259
BP	GO:0007613	0.000785665	6.11062	1.10603	6	56	memory	1	23	259
BP	GO:0031175	0.000811858	2.23839	11.2184	23	568	neuron projection development	1	23	259
BP	GO:0032856	0.000816871	11.236	0.434514	4	22	activation of Ras GTPase activity	1	23	259
BP	GO:0050919	0.000822013	21.5824	0.197506	3	10	negative chemotaxis	1	23	259
BP	GO:0055085	0.000843875	2.27417	10.5468	22	534	transmembrane transport	1	23	259
BP	GO:0061564	0.000942119	2.47251	7.90025	18	400	axon development	1	23	259
CC	GO:0005886	3.81e-11	2.52446	51.7871	96	2477	plasma membrane	1.37e-08	23	259
CC	GO:0016020	1.05e-10	2.39966	104.097	152	4979	membrane	3.77e-08	23	259
CC	GO:0071944	1.56e-10	2.4448	53.0415	96	2537	cell periphery	5.61e-08	23	259
CC	GO:0045202	3.48e-10	4.31861	8.48832	31	406	synapse	1.25e-07	23	259
CC	GO:0044456	2.45e-08	4.49188	5.91673	23	283	synapse part	8.83e-06	23	259
CC	GO:0030054	1.09e-06	2.92859	12.0216	31	575	cell junction	0.000393714	23	259
CC	GO:0044425	1.23e-06	1.90533	76.3322	111	3651	membrane part	0.000443643	23	259
CC	GO:0043005	2.53e-06	2.90882	11.2481	29	538	neuron projection	0.000909459	23	259
CC	GO:0034702	2.53e-06	5.14504	3.09426	14	148	ion channel complex	0.000910495	23	259
CC	GO:0097458	8.52e-06	2.62219	13.2761	31	635	neuron part	0.00306672	23	259
CC	GO:0031224	1.13e-05	1.81798	63.9969	94	3061	intrinsic to membrane	0.00407637	23	259
CC	GO:0097060	1.28e-05	4.41032	3.55422	14	170	synaptic membrane	0.00459191	23	259
CC	GO:0016021	1.57e-05	1.80431	62.6798	92	2998	integral to membrane	0.00565426	23	259
CC	GO:0044459	1.9e-05	2.14724	23.8551	45	1141	plasma membrane part	0.00685629	23	259
CC	GO:0031988	2.84e-05	2.3809	15.4922	33	741	membrane-bounded vesicle	0.0102105	23	259
CC	GO:0045211	4.15e-05	4.50572	2.96882	12	142	postsynaptic membrane	0.0149484	23	259
CC	GO:0030136	4.17e-05	4.18527	3.44969	13	165	clathrin-coated vesicle	0.014997	23	259
CC	GO:0016023	4.31e-05	2.39034	14.426	31	690	cytoplasmic membrane-bounded vesicle	0.015514	23	259
CC	GO:0042995	9.21e-05	2.10918	20.1127	38	962	cell projection	0.0331575	23	259
CC	GO:0030665	0.000115434	5.30852	1.90255	9	91	clathrin-coated vesicle membrane	0.0415561	23	259
CC	GO:0044463	0.000125995	2.57225	9.80547	23	469	cell projection part	0.0453581	23	259
CC	GO:0030135	0.000137462	3.47894	4.41142	14	211	coated vesicle	0.0494862	23	259
CC	GO:0031982	0.000155971	2.15759	16.9139	33	809	vesicle	0.0561497	23	259
CC	GO:0031410	0.000176873	2.19421	15.5759	31	745	cytoplasmic vesicle	0.0636742	23	259
CC	GO:0008021	0.000330861	5.13922	1.7353	8	83	synaptic vesicle	0.11911	23	259
CC	GO:0031226	0.000352041	2.15457	14.7396	29	705	intrinsic to plasma membrane	0.126735	23	259
CC	GO:0005887	0.000382312	2.17255	14.0914	28	674	integral to plasma membrane	0.137632	23	259
CC	GO:0030140	0.000842037	11.1963	0.439051	4	21	trans-Golgi network transport vesicle	0.303133	23	259
CC	GO:0016324	0.000860004	3.94689	2.48796	9	119	apical plasma membrane	0.309601	23	259
CC	GO:0048786	0.000970988	20.3222	0.209072	3	10	presynaptic active zone	0.349556	23	259
CC	GO:0060198	0.000970988	20.3222	0.209072	3	10	clathrin-sculpted vesicle	0.349556	23	259
MF	GO:0005509	5.19e-08	3.79511	8.27753	27	414	calcium ion binding	2.98e-05	23	259
MF	GO:0004890	6.77e-05	24.9848	0.239928	4	12	GABA-A receptor activity	0.0388625	23	259
MF	GO:0008503	7.65e-05	74.6212	0.0999702	3	5	benzodiazepine receptor activity	0.0438843	23	259
MF	GO:0022892	7.72e-05	2.47156	12.1764	27	609	substrate-specific transporter activity	0.0442959	23	259
MF	GO:0022890	0.000109818	3.11268	6.0182	17	301	inorganic cation transmembrane transporter activity	0.0630356	23	259
MF	GO:0022857	0.000116453	2.49342	11.1167	25	556	transmembrane transporter activity	0.0668439	23	259
MF	GO:0016917	0.000132674	19.9838	0.279916	4	14	GABA receptor activity	0.0761551	23	259
MF	GO:0015075	0.000163744	2.59203	9.35721	22	468	ion transmembrane transporter activity	0.093989	23	259
MF	GO:0005215	0.000178868	2.23519	14.9355	30	747	transporter activity	0.10267	23	259
MF	GO:0022836	0.000188696	3.79777	3.47896	12	174	gated channel activity	0.108311	23	259
MF	GO:0022839	0.000188696	3.79777	3.47896	12	174	ion gated channel activity	0.108311	23	259
MF	GO:0005516	0.000209908	4.39429	2.51925	10	126	calmodulin binding	0.120487	23	259
MF	GO:0022891	0.000225198	2.47408	10.2369	23	512	substrate-specific transmembrane transporter activity	0.129264	23	259
MF	GO:0005388	0.000259756	37.303	0.139958	3	7	calcium-transporting ATPase activity	0.1491	23	259
MF	GO:0046873	0.000260201	3.26261	4.6986	14	235	metal ion transmembrane transporter activity	0.149356	23	259
MF	GO:0022843	0.00028621	5.2621	1.69949	8	85	voltage-gated cation channel activity	0.164285	23	259
MF	GO:0008324	0.00039743	2.67828	7.33781	18	367	cation transmembrane transporter activity	0.228125	23	259
MF	GO:0038023	0.000491075	2.55324	8.11758	19	406	signaling receptor activity	0.281877	23	259
MF	GO:0015267	0.000508392	3.19045	4.43868	13	222	channel activity	0.291817	23	259
MF	GO:0022803	0.000508392	3.19045	4.43868	13	222	passive transmembrane transporter activity	0.291817	23	259
MF	GO:0015662	0.000584475	12.4822	0.399881	4	20	ATPase activity, coupled to transmembrane movement of ions, phosphorylative mechanism	0.335489	23	259
MF	GO:0072509	0.000609871	4.65249	1.89943	8	95	divalent inorganic cation transmembrane transporter activity	0.350066	23	259
MF	GO:0015103	0.000622442	6.41899	1.05968	6	53	inorganic anion transmembrane transporter activity	0.357282	23	259
MF	GO:0004888	0.000664971	2.63288	7.01791	17	351	transmembrane signaling receptor activity	0.381693	23	259
MF	GO:0015085	0.00072325	5.19163	1.49955	7	75	calcium ion transmembrane transporter activity	0.415146	23	259
MF	GO:0005216	0.000989165	3.11176	4.17875	12	209	ion channel activity	0.567781	23	259
BP	GO:0006366	3.7e-11	2.63648	34.4978	75	1048	transcription from RNA polymerase II promoter	1.55e-07	109	396
BP	GO:0045935	8.72e-11	2.78094	27.5192	64	836	positive regulation of nucleobase-containing compound metabolic process	3.65e-07	109	396
BP	GO:0031328	9.16e-11	2.73491	28.9017	66	878	positive regulation of cellular biosynthetic process	3.83e-07	109	396
BP	GO:0009891	1.82e-10	2.68432	29.3626	66	892	positive regulation of biosynthetic process	7.6e-07	109	396
BP	GO:0051173	2.26e-10	2.70836	28.1446	64	855	positive regulation of nitrogen compound metabolic process	9.43e-07	109	396
BP	GO:0051254	2.34e-10	2.81929	24.82	59	754	positive regulation of RNA metabolic process	9.79e-07	109	396
BP	GO:0010628	2.6e-10	2.81058	24.8858	59	756	positive regulation of gene expression	1.09e-06	109	396
BP	GO:0045893	3.01e-10	2.87721	23.0095	56	699	positive regulation of transcription, DNA-dependent	1.26e-06	109	396
BP	GO:0006357	8.57e-10	2.58907	29.7576	65	904	regulation of transcription from RNA polymerase II promoter	3.58e-06	109	396
BP	GO:0010557	1.23e-09	2.63959	27.2559	61	828	positive regulation of macromolecule biosynthetic process	5.148e-06	109	396
BP	GO:0045934	2e-09	2.76355	22.8778	54	695	negative regulation of nucleobase-containing compound metabolic process	8.39e-06	109	396
BP	GO:0051172	3.34e-09	2.71809	23.207	54	705	negative regulation of nitrogen compound metabolic process	1.4e-05	109	396
BP	GO:0031325	6.29e-09	2.20703	46.1506	85	1402	positive regulation of cellular metabolic process	2.63e-05	109	396
BP	GO:0009893	6.32e-09	2.18182	48.4878	88	1473	positive regulation of metabolic process	2.64e-05	109	396
BP	GO:0050793	1.15e-08	2.35611	33.9052	68	1030	regulation of developmental process	4.82e-05	109	396
BP	GO:2000113	1.25e-08	2.6509	22.7461	52	691	negative regulation of cellular macromolecule biosynthetic process	5.23e-05	109	396
BP	GO:0019219	1.35e-08	1.95456	80.78	126	2454	regulation of nucleobase-containing compound metabolic process	5.64e-05	109	396
BP	GO:0010558	1.56e-08	2.60655	23.5691	53	716	negative regulation of macromolecule biosynthetic process	6.51e-05	109	396
BP	GO:0010629	1.79e-08	2.64369	22.3182	51	678	negative regulation of gene expression	7.49e-05	109	396
BP	GO:0009889	1.99e-08	1.94695	78.6733	123	2390	regulation of biosynthetic process	8.3256e-05	109	396
BP	GO:0006351	2.13e-08	1.96761	72.7481	116	2210	transcription, DNA-dependent	8.92e-05	109	396
BP	GO:0031326	2.53e-08	1.93967	78.1137	122	2373	regulation of cellular biosynthetic process	0.000105819	109	396
BP	GO:0009892	2.76e-08	2.24715	37.6249	72	1143	negative regulation of metabolic process	0.000115562	109	396
BP	GO:0031324	3.39e-08	2.28213	34.8269	68	1058	negative regulation of cellular metabolic process	0.000141695	109	396
BP	GO:0010556	3.52e-08	1.93821	75.0853	118	2281	regulation of macromolecule biosynthetic process	0.000147118	109	396
BP	GO:2000112	4.23e-08	1.93683	73.604	116	2236	regulation of cellular macromolecule biosynthetic process	0.000176988	109	396
BP	GO:2001141	4.5e-08	1.96491	66.8888	108	2032	regulation of RNA biosynthetic process	0.000188043	109	396
BP	GO:0006355	5.51e-08	1.95954	66.2963	107	2014	regulation of transcription, DNA-dependent	0.000230536	109	396
BP	GO:0045892	5.59e-08	2.67254	19.7506	46	600	negative regulation of transcription, DNA-dependent	0.000233888	109	396
BP	GO:0010604	5.77e-08	2.11383	45.2289	81	1374	positive regulation of macromolecule metabolic process	0.000241173	109	396
BP	GO:0051171	8.39e-08	1.87635	83.183	126	2527	regulation of nitrogen compound metabolic process	0.000350775	109	396
BP	GO:0009890	8.77e-08	2.45488	24.82	53	754	negative regulation of biosynthetic process	0.000366696	109	396
BP	GO:0032774	9.54e-08	1.89692	75.5132	117	2294	RNA biosynthetic process	0.000399037	109	396
BP	GO:0048864	1.04e-07	4.71017	4.97057	20	151	stem cell development	0.000435397	109	396
BP	GO:0009059	1.05e-07	1.82838	100.531	145	3054	macromolecule biosynthetic process	0.000438176	109	396
BP	GO:0034654	1.06e-07	1.8689	82.6234	125	2510	nucleobase-containing compound biosynthetic process	0.000443076	109	396
BP	GO:0051252	1.09e-07	1.91935	68.8309	109	2091	regulation of RNA metabolic process	0.000454539	109	396
BP	GO:0034645	1.16e-07	1.82754	98.8519	143	3003	cellular macromolecule biosynthetic process	0.000483324	109	396
BP	GO:0010605	1.2e-07	2.20769	35.2219	67	1070	negative regulation of macromolecule metabolic process	0.000503254	109	396
BP	GO:0031327	1.42e-07	2.43355	24.4908	52	744	negative regulation of cellular biosynthetic process	0.000594678	109	396
BP	GO:0000122	1.77e-07	3.07594	12.2125	33	371	negative regulation of transcription from RNA polymerase II promoter	0.000739496	109	396
BP	GO:0045944	2.12e-07	2.804	15.4055	38	468	positive regulation of transcription from RNA polymerase II promoter	0.000887269	109	396
BP	GO:0051253	2.26e-07	2.53154	20.7052	46	629	negative regulation of RNA metabolic process	0.00094619	109	396
BP	GO:0031323	2.52e-07	1.78637	106.456	150	3234	regulation of cellular metabolic process	0.00105308	109	396
BP	GO:0044249	2.67e-07	1.77079	120.61	165	3664	cellular biosynthetic process	0.00111579	109	396
BP	GO:0051093	2.73e-07	3.01127	12.4429	33	378	negative regulation of developmental process	0.00114313	109	396
BP	GO:0019438	2.78e-07	1.82701	83.9731	125	2551	aromatic compound biosynthetic process	0.00116226	109	396
BP	GO:0018130	3.34e-07	1.819	84.2364	125	2559	heterocycle biosynthetic process	0.00139641	109	396
BP	GO:0048863	4.05e-07	4.10219	5.89227	21	179	stem cell differentiation	0.00169221	109	396
BP	GO:0048519	4.18e-07	1.83025	77.5212	117	2355	negative regulation of biological process	0.00174805	109	396
BP	GO:1901576	4.6e-07	1.74898	122.454	166	3720	organic substance biosynthetic process	0.0019228	109	396
BP	GO:0044271	5.13e-07	1.79788	85.7506	126	2605	cellular nitrogen compound biosynthetic process	0.00214611	109	396
BP	GO:0016570	6.42e-07	3.46568	8.19651	25	249	histone modification	0.00268357	109	396
BP	GO:0016569	6.92e-07	3.44991	8.22943	25	250	covalent chromatin modification	0.00289359	109	396
BP	GO:0042127	7.26e-07	2.30976	25.0833	51	762	regulation of cell proliferation	0.00303698	109	396
BP	GO:0048856	7.34e-07	1.77375	89.8653	130	2730	anatomical structure development	0.00307167	109	396
BP	GO:0009058	7.36e-07	1.73001	124.199	167	3773	biosynthetic process	0.00307903	109	396
BP	GO:0045595	7.75e-07	2.32323	24.4249	50	742	regulation of cell differentiation	0.00324305	109	396
BP	GO:1901362	7.98e-07	1.77855	86.409	126	2625	organic cyclic compound biosynthetic process	0.0033383	109	396
BP	GO:0044767	9.41e-07	1.79062	79.5621	118	2417	single-organism developmental process	0.00393411	109	396
BP	GO:0019222	1.1e-06	1.71939	116.331	158	3534	regulation of metabolic process	0.00461315	109	396
BP	GO:0010468	1.176e-06	1.78046	79.8913	118	2427	regulation of gene expression	0.00491808	109	396
BP	GO:0048869	1.22e-06	1.8334	65.21	101	1981	cellular developmental process	0.00510862	109	396
BP	GO:0080090	1.25e-06	1.72738	104.382	145	3171	regulation of primary metabolic process	0.00520712	109	396
BP	GO:0060255	1.79e-06	1.71888	100.366	140	3049	regulation of macromolecule metabolic process	0.00747866	109	396
BP	GO:0060976	1.94e-06	49.7026	0.263342	5	8	coronary vasculature development	0.00809576	109	396
BP	GO:0030522	1.94e-06	3.99575	5.43142	19	165	intracellular receptor signaling pathway	0.00809965	109	396
BP	GO:0048523	2.59e-06	1.77508	71.4314	107	2170	negative regulation of cellular process	0.0108333	109	396
BP	GO:0045596	3.047e-06	2.99629	10.1057	27	307	negative regulation of cell differentiation	0.0127424	109	396
BP	GO:0048513	3.58e-06	1.86648	50.7262	82	1541	organ development	0.014974	109	396
BP	GO:0030518	3.66e-06	5.48103	2.798	13	85	intracellular steroid hormone receptor signaling pathway	0.0153251	109	396
BP	GO:0008285	4.04e-06	2.76834	12.1137	30	368	negative regulation of cell proliferation	0.0168883	109	396
BP	GO:0008283	4.4e-06	2.03138	33.4444	60	1016	cell proliferation	0.0184034	109	396
BP	GO:0016568	5.3e-06	2.72653	12.2783	30	373	chromatin modification	0.0221589	109	396
BP	GO:0048736	5.45e-06	5.26015	2.89676	13	88	appendage development	0.0227856	109	396
BP	GO:0060173	5.45e-06	5.26015	2.89676	13	88	limb development	0.0227856	109	396
BP	GO:0060977	5.62e-06	118.945	0.164589	4	5	coronary vasculature morphogenesis	0.0234939	109	396
BP	GO:0061085	5.62e-06	118.945	0.164589	4	5	regulation of histone H3-K27 methylation	0.0234939	109	396
BP	GO:0090304	7.47e-06	1.6533	106.522	144	3236	nucleic acid metabolic process	0.0312199	109	396
BP	GO:0006325	7.9e-06	2.5758	13.8254	32	420	chromatin organization	0.0330553	109	396
BP	GO:0010001	8.14e-06	4.67575	3.45636	14	105	glial cell differentiation	0.0340306	109	396
BP	GO:0071364	8.25e-06	29.8154	0.329177	5	10	cellular response to epidermal growth factor stimulus	0.0344929	109	396
BP	GO:0051276	8.69e-06	2.35838	17.9401	38	545	chromosome organization	0.036356	109	396
BP	GO:0048522	9.57e-06	1.70825	74.2953	108	2257	positive regulation of cellular process	0.0400392	109	396
BP	GO:0019827	1.22e-05	5.26442	2.66633	12	81	stem cell maintenance	0.0508981	109	396
BP	GO:0030154	1.433e-05	1.74441	60.1736	91	1828	cell differentiation	0.059928	109	396
BP	GO:0070734	1.64e-05	59.4663	0.197506	4	6	histone H3-K27 methylation	0.0686493	109	396
BP	GO:0032502	1.95e-05	1.62215	99.9052	135	3035	developmental process	0.081643	109	396
BP	GO:0016070	2.34e-05	1.62246	94.7042	129	2877	RNA metabolic process	0.0977122	109	396
BP	GO:0009790	2.53e-05	2.21134	19.5202	39	593	embryo development	0.105832	109	396
BP	GO:0009888	2.63e-05	1.99704	28.4409	51	864	tissue development	0.11019	109	396
BP	GO:0072358	2.79e-05	2.27582	17.4793	36	531	cardiovascular system development	0.116856	109	396
BP	GO:0072359	2.79e-05	2.27582	17.4793	36	531	circulatory system development	0.116856	109	396
BP	GO:0009653	3.32e-05	1.7834	46.2494	73	1405	anatomical structure morphogenesis	0.138945	109	396
BP	GO:0048518	3.93e-05	1.62059	83.8085	116	2546	positive regulation of biological process	0.164489	109	396
BP	GO:0006139	3.96e-05	1.56925	126.799	162	3852	nucleobase-containing compound metabolic process	0.165512	109	396
BP	GO:0030521	4.29e-05	6.29341	1.71172	9	52	androgen receptor signaling pathway	0.179421	109	396
BP	GO:0042063	6.0003e-05	3.82529	4.11471	14	125	gliogenesis	0.250933	109	396
BP	GO:0007417	6.12e-05	2.23453	16.7222	34	508	central nervous system development	0.255753	109	396
BP	GO:0018205	6.5175e-05	3.58755	4.67431	15	142	peptidyl-lysine modification	0.272562	109	396
BP	GO:0048468	6.82e-05	1.82573	36.6045	60	1112	cell development	0.285046	109	396
BP	GO:0030326	6.94e-05	5.19235	2.2384	10	68	embryonic limb morphogenesis	0.290221	109	396
BP	GO:0035113	6.94e-05	5.19235	2.2384	10	68	embryonic appendage morphogenesis	0.290221	109	396
BP	GO:0035107	7.21e-05	4.67411	2.69925	11	82	appendage morphogenesis	0.301519	109	396
BP	GO:0035108	7.21e-05	4.67411	2.69925	11	82	limb morphogenesis	0.301519	109	396
BP	GO:0009649	7.27e-05	29.727	0.263342	4	8	entrainment of circadian clock	0.303948	109	396
BP	GO:1902275	7.8829e-05	5.10381	2.27132	10	69	regulation of chromatin organization	0.329663	109	396
BP	GO:0045598	7.97e-05	6.66598	1.44838	8	44	regulation of fat cell differentiation	0.333134	109	396
BP	GO:0001944	8.02e-05	2.48956	11.4554	26	348	vasculature development	0.335257	109	396
BP	GO:0048705	8.47e-05	4.21632	3.22594	12	98	skeletal system morphogenesis	0.354193	109	396
BP	GO:0070849	8.5764e-05	14.9	0.493766	5	15	response to epidermal growth factor stimulus	0.358665	109	396
BP	GO:0007420	9.54e-05	2.41498	12.2454	27	372	brain development	0.3991	109	396
BP	GO:0048514	9.94e-05	2.61521	9.64489	23	293	blood vessel morphogenesis	0.415579	109	396
BP	GO:0007167	0.000111966	2.01058	22.384	41	680	enzyme linked receptor protein signaling pathway	0.468242	109	396
BP	GO:0040007	0.00011713	2.12795	18.006	35	547	growth	0.489839	109	396
BP	GO:0006473	0.000129952	3.74553	3.88429	13	118	protein acetylation	0.543461	109	396
BP	GO:0061087	0.000137962	88.9358	0.131671	3	4	positive regulation of histone H3-K27 methylation	0.576959	109	396
BP	GO:0007275	0.00015053	1.55132	88.1536	118	2678	multicellular organismal development	0.629518	109	396
BP	GO:0034641	0.000161706	1.50637	135.654	168	4121	cellular nitrogen compound metabolic process	0.676254	109	396
BP	GO:0010467	0.000170758	1.51923	107.937	139	3279	gene expression	0.714108	109	396
BP	GO:0006725	0.000174946	1.50436	129.992	162	3949	cellular aromatic compound metabolic process	0.731624	109	396
BP	GO:0033044	0.000187226	4.1444	2.99551	11	91	regulation of chromosome organization	0.782978	109	396
BP	GO:0046483	0.000188157	1.5011	130.157	162	3954	heterocycle metabolic process	0.786874	109	396
BP	GO:0048731	0.000192815	1.56309	76.8299	105	2334	system development	0.806354	109	396
BP	GO:0071294	0.00020689	19.8139	0.329177	4	10	cellular response to zinc ion	0.865215	109	396
BP	GO:0071495	0.000212341	2.05575	18.5656	35	564	cellular response to endogenous stimulus	0.888009	109	396
BP	GO:0018394	0.000216666	3.77319	3.55511	12	108	peptidyl-lysine acetylation	0.906098	109	396
BP	GO:0065007	0.000219904	1.53438	202.411	233	6149	biological regulation	0.919639	109	396
BP	GO:0031056	0.000227012	4.91419	2.10673	9	64	regulation of histone modification	0.949364	109	396
BP	GO:0001568	0.000237559	2.39842	10.8958	24	331	blood vessel development	0.993473	109	396
BP	GO:0009952	0.000274811	3.9454	3.12718	11	95	anterior/posterior pattern specification	1	109	396
BP	GO:0034405	0.000297894	10.6385	0.625436	5	19	response to fluid shear stress	1	109	396
BP	GO:0045600	0.000297894	10.6385	0.625436	5	19	positive regulation of fat cell differentiation	1	109	396
BP	GO:0006807	0.000302497	1.47777	143.982	175	4374	nitrogen compound metabolic process	1	109	396
BP	GO:0007507	0.000305116	2.5159	9.08529	21	276	heart development	1	109	396
BP	GO:0001837	0.000351289	5.21145	1.77756	8	54	epithelial to mesenchymal transition	1	109	396
BP	GO:0010823	0.000386567	9.92821	0.658354	5	20	negative regulation of mitochondrion organization	1	109	396
BP	GO:2000026	0.000396568	1.85095	25.3137	43	769	regulation of multicellular organismal development	1	109	396
BP	GO:0007389	0.000397789	2.59496	7.96608	19	242	pattern specification process	1	109	396
BP	GO:0009887	0.00040319	2.15447	14.0888	28	428	organ morphogenesis	1	109	396
BP	GO:0001501	0.000404013	2.67073	7.34065	18	223	skeletal system development	1	109	396
BP	GO:0050789	0.000412242	1.48678	190.297	220	5781	regulation of biological process	1	109	396
BP	GO:0003007	0.000422524	3.48004	3.81845	12	116	heart morphogenesis	1	109	396
BP	GO:0051239	0.000428017	1.66719	41.6409	63	1265	regulation of multicellular organismal process	1	109	396
BP	GO:0043535	0.000445861	7.16296	1.02045	6	31	regulation of blood vessel endothelial cell migration	1	109	396
BP	GO:0033043	0.000454158	2.10665	14.9117	29	453	regulation of organelle organization	1	109	396
BP	GO:1901360	0.000454922	1.46046	134.173	164	4076	organic cyclic compound metabolic process	1	109	396
BP	GO:2001020	0.000455545	4.00833	2.798	10	85	regulation of response to DNA damage stimulus	1	109	396
BP	GO:0071276	0.000462785	14.8574	0.395012	4	12	cellular response to cadmium ion	1	109	396
BP	GO:0048568	0.000477396	2.71708	6.81397	17	207	embryonic organ development	1	109	396
BP	GO:0060325	0.000493808	9.30673	0.691272	5	21	face morphogenesis	1	109	396
BP	GO:0043543	0.000495099	3.2179	4.44389	13	135	protein acylation	1	109	396
BP	GO:0051094	0.000505664	2.09117	15.0105	29	456	positive regulation of developmental process	1	109	396
BP	GO:0016573	0.000511067	3.63926	3.35761	11	102	histone acetylation	1	109	396
BP	GO:0045597	0.000513613	2.30651	10.797	23	328	positive regulation of cell differentiation	1	109	396
BP	GO:0090003	0.00053375	6.88675	1.05337	6	32	regulation of establishment of protein localization to plasma membrane	1	109	396
BP	GO:0040008	0.000578653	2.20157	12.2783	25	373	regulation of growth	1	109	396
BP	GO:0010043	0.000621979	8.75837	0.72419	5	22	response to zinc ion	1	109	396
BP	GO:0048708	0.000634538	6.631	1.08628	6	33	astrocyte differentiation	1	109	396
BP	GO:0018393	0.000654833	3.52201	3.45636	11	105	internal peptidyl-lysine acetylation	1	109	396
BP	GO:0032957	0.000656543	29.6391	0.197506	3	6	inositol trisphosphate metabolic process	1	109	396
BP	GO:1902176	0.000656543	29.6391	0.197506	3	6	negative regulation of intrinsic apoptotic signaling pathway in response to oxidative stress	1	109	396
BP	GO:0048598	0.000769187	2.32798	9.74364	21	296	embryonic morphogenesis	1	109	396
BP	GO:0048585	0.00077217	1.88286	20.6723	36	628	negative regulation of response to stimulus	1	109	396
BP	GO:0034968	0.000795323	5.23104	1.54713	7	47	histone lysine methylation	1	109	396
BP	GO:0023057	0.000804962	1.93295	18.4339	33	560	negative regulation of signaling	1	109	396
BP	GO:0044707	0.000825042	1.44003	117.253	145	3562	single-multicellular organism process	1	109	396
BP	GO:0009968	0.000827146	1.95008	17.7097	32	538	negative regulation of signal transduction	1	109	396
BP	GO:0006475	0.000897512	3.37685	3.58803	11	109	internal protein amino acid acetylation	1	109	396
BP	GO:0016571	0.000908727	4.4357	2.0409	8	62	histone methylation	1	109	396
BP	GO:0007423	0.000913468	2.40682	8.52569	19	259	sensory organ development	1	109	396
BP	GO:0010648	0.000936811	1.91374	18.5985	33	565	negative regulation of cell communication	1	109	396
BP	GO:0009966	0.000939697	1.5884	46.3152	67	1407	regulation of signal transduction	1	109	396
BP	GO:0060323	0.000951051	7.83482	0.790025	5	24	head morphogenesis	1	109	396
BP	GO:0060324	0.000951051	7.83482	0.790025	5	24	face development	1	109	396
CC	GO:0000785	1.96e-05	3.21275	6.91137	20	216	chromatin	0.00884446	109	396
CC	GO:0044451	2.49e-05	2.25604	18.0464	37	564	nucleoplasm part	0.0112674	109	396
CC	GO:0031981	4.83e-05	1.70508	54.1391	82	1692	nuclear lumen	0.0218316	109	396
CC	GO:0005654	5.88e-05	1.81353	37.9166	62	1185	nucleoplasm	0.0265671	109	396
CC	GO:0044428	9.17e-05	1.62627	64.6021	93	2019	nuclear part	0.0414417	109	396
CC	GO:0005694	0.00022506	2.172	14.9746	30	468	chromosome	0.101727	109	396
CC	GO:0005634	0.000299013	1.46091	142.163	174	4443	nucleus	0.135154	109	396
CC	GO:0000790	0.000564903	3.35072	3.93564	12	123	nuclear chromatin	0.255336	109	396
CC	GO:0035098	0.000585797	13.5888	0.415962	4	13	ESC/E(Z) complex	0.26478	109	396
CC	GO:0044454	0.000586028	2.75401	6.30343	16	197	nuclear chromosome part	0.264885	109	396
CC	GO:0044427	0.000806679	2.14192	12.5429	25	392	chromosomal part	0.364619	109	396
CC	GO:0035097	0.000939902	4.39909	2.04781	8	64	histone methyltransferase complex	0.424835	109	396
MF	GO:0001071	9.72e-09	2.85486	18.6607	46	579	nucleic acid binding transcription factor activity	7.26e-06	109	396
MF	GO:0000988	1.41e-08	3.20688	13.3107	37	413	protein binding transcription factor activity	1.06e-05	109	396
MF	GO:0003700	2.52e-08	2.78832	18.5962	45	577	sequence-specific DNA binding transcription factor activity	1.88e-05	109	396
MF	GO:0000989	8.82e-08	3.06336	13.0528	35	405	transcription factor binding transcription factor activity	6.59e-05	109	396
MF	GO:0003712	2.72e-07	3.01206	12.4405	33	386	transcription cofactor activity	0.000203198	109	396
MF	GO:0003677	9.87e-07	1.95711	47.5703	80	1476	DNA binding	0.000737368	109	396
MF	GO:0003682	1.05e-06	3.36326	8.41182	25	261	chromatin binding	0.00078163	109	396
MF	GO:0000981	1.07e-06	4.17595	5.22113	19	162	sequence-specific DNA binding RNA polymerase II transcription factor activity	0.000797263	109	396
MF	GO:0003713	2.15e-06	3.52479	7.05819	22	219	transcription coactivator activity	0.0016078	109	396
MF	GO:0043565	5.3e-06	2.83633	11.0224	28	342	sequence-specific DNA binding	0.00395737	109	396
MF	GO:0002039	1.29e-05	7.48417	1.48254	9	46	p53 binding	0.0096444	109	396
MF	GO:0043425	1.43e-05	15.2783	0.580125	6	18	bHLH transcription factor binding	0.01069	109	396
MF	GO:0036033	0.000129532	90.9159	0.128917	3	4	mediator complex binding	0.0967601	109	396
MF	GO:0001076	0.000135753	4.73493	2.41719	10	75	RNA polymerase II transcription factor binding transcription factor activity	0.101407	109	396
MF	GO:0001191	0.000270057	10.8766	0.612355	5	19	RNA polymerase II transcription factor binding transcription factor activity involved in negative regulation of transcription	0.201733	109	396
MF	GO:0043426	0.000316084	45.4533	0.161146	3	5	MRF binding	0.236114	109	396
MF	GO:0001104	0.000346737	5.21519	1.77261	8	55	RNA polymerase II transcription cofactor activity	0.259013	109	396
MF	GO:0008134	0.000472458	2.32169	10.7323	23	333	transcription factor binding	0.352926	109	396
MF	GO:0044212	0.000912546	2.63636	6.57475	16	204	transcription regulatory region DNA binding	0.681672	109	396
BP	GO:0007272	2e-09	8.95972	2.10883	15	81	ensheathment of neurons	6.88e-06	110	339
BP	GO:0008366	2e-09	8.95972	2.10883	15	81	axon ensheathment	6.88e-06	110	339
BP	GO:0019228	6.64e-09	8.09472	2.29107	15	88	regulation of action potential in neuron	2.2779e-05	110	339
BP	GO:0042552	1.07e-08	8.59059	2.03072	14	78	myelination	3.68e-05	110	339
BP	GO:0048709	7.08e-08	10.4344	1.35382	11	52	oligodendrocyte differentiation	0.000242816	110	339
BP	GO:0001508	1.55e-07	5.7315	3.2804	16	126	regulation of action potential	0.000531265	110	339
BP	GO:0022008	1.27e-06	2.36092	22.8587	47	878	neurogenesis	0.00434737	110	339
BP	GO:0048468	1.63e-06	2.19932	28.9508	55	1112	cell development	0.00559536	110	339
BP	GO:0010001	3.09e-06	5.51087	2.73367	13	105	glial cell differentiation	0.0106084	110	339
BP	GO:0007399	3.27e-06	2.06982	34.2359	61	1315	nervous system development	0.0112117	110	339
BP	GO:0048869	4.03e-06	1.89729	51.5752	82	1981	cellular developmental process	0.013809	110	339
BP	GO:0060284	6.31e-06	2.87299	10.5181	27	404	regulation of cell development	0.0216246	110	339
BP	GO:0048731	6.36e-06	1.82641	60.7655	92	2334	system development	0.0218052	110	339
BP	GO:0030154	9.22e-06	1.87866	47.5918	76	1828	cell differentiation	0.0316108	110	339
BP	GO:0022010	1.25e-05	23.8184	0.338454	5	13	central nervous system myelination	0.0428026	110	339
BP	GO:0032291	1.25e-05	23.8184	0.338454	5	13	axon ensheathment in central nervous system	0.0428026	110	339
BP	GO:0042391	1.31e-05	3.43798	6.17027	19	237	regulation of membrane potential	0.0450012	110	339
BP	GO:0051960	1.32e-05	2.94107	9.08618	24	349	regulation of nervous system development	0.0452747	110	339
BP	GO:0032502	1.45e-05	1.73105	79.016	111	3035	developmental process	0.0497727	110	339
BP	GO:0044767	1.55e-05	1.77219	62.9264	93	2417	single-organism developmental process	0.0532177	110	339
BP	GO:0048856	1.69e-05	1.74194	71.0753	102	2730	anatomical structure development	0.0579383	110	339
BP	GO:0048589	2.07e-05	3.77595	4.73835	16	182	developmental growth	0.0709536	110	339
BP	GO:0042063	2.14e-05	4.51743	3.25436	13	125	gliogenesis	0.0732238	110	339
BP	GO:0003401	2.79e-05	19.0508	0.390524	5	15	axis elongation	0.0956847	110	339
BP	GO:0048699	3.84e-05	2.13759	21.4528	41	824	generation of neurons	0.131708	110	339
BP	GO:0032366	5.1e-05	30.3782	0.234314	4	9	intracellular sterol transport	0.174954	110	339
BP	GO:0032367	5.1e-05	30.3782	0.234314	4	9	intracellular cholesterol transport	0.174954	110	339
BP	GO:0050767	8.3725e-05	2.7891	8.2791	21	318	regulation of neurogenesis	0.287009	110	339
BP	GO:0014003	8.44e-05	9.96522	0.755012	6	29	oligodendrocyte development	0.289228	110	339
BP	GO:0044699	0.000102839	1.8172	191.409	217	7352	single-organism process	0.352532	110	339
BP	GO:0007275	0.000115894	1.64606	69.7215	97	2678	multicellular organismal development	0.397285	110	339
BP	GO:0007417	0.000136998	2.32432	13.2257	28	508	central nervous system development	0.469629	110	339
BP	GO:0060541	0.000142903	4.25216	2.88988	11	111	respiratory system development	0.489873	110	339
BP	GO:0030030	0.000166982	2.05326	19.8907	37	764	cell projection organization	0.572415	110	339
BP	GO:0060575	0.000167829	56.7558	0.130175	3	5	intestinal epithelial cell differentiation	0.575317	110	339
BP	GO:2000026	0.000190337	2.0381	20.0208	37	769	regulation of multicellular organismal development	0.652476	110	339
BP	GO:0030324	0.000206624	4.43147	2.52539	10	97	lung development	0.708306	110	339
BP	GO:0048565	0.000212584	5.58189	1.6402	8	63	digestive tract development	0.728738	110	339
BP	GO:0030323	0.000244565	4.33099	2.57746	10	99	respiratory tube development	0.838368	110	339
BP	GO:0007422	0.000325251	6.08805	1.32778	7	51	peripheral nervous system development	1	110	339
BP	GO:0055123	0.000327325	5.20131	1.74434	8	67	digestive system development	1	110	339
BP	GO:0030913	0.000329193	37.8333	0.156209	3	6	paranodal junction assembly	1	110	339
BP	GO:0090205	0.000329193	37.8333	0.156209	3	6	positive regulation of cholesterol metabolic process	1	110	339
BP	GO:0015918	0.000346792	7.38748	0.963292	6	37	sterol transport	1	110	339
BP	GO:0030301	0.000346792	7.38748	0.963292	6	37	cholesterol transport	1	110	339
BP	GO:0014015	0.000398921	9.51562	0.650873	5	25	positive regulation of gliogenesis	1	110	339
BP	GO:0030148	0.000414296	5.82215	1.37985	7	53	sphingolipid biosynthetic process	1	110	339
BP	GO:0021782	0.000521825	5.57841	1.43192	7	55	glial cell development	1	110	339
BP	GO:0045664	0.000632744	2.6406	6.97736	17	268	regulation of neuron differentiation	1	110	339
BP	GO:0032288	0.000638224	12.6485	0.416559	4	16	myelin assembly	1	110	339
BP	GO:0090181	0.000638224	12.6485	0.416559	4	16	regulation of cholesterol metabolic process	1	110	339
BP	GO:0030182	0.000663409	1.92795	19.8126	35	761	neuron differentiation	1	110	339
BP	GO:0060167	0.000675287	Inf	0.0520698	2	2	regulation of adenosine receptor signaling pathway	1	110	339
BP	GO:0090118	0.000675287	Inf	0.0520698	2	2	receptor-mediated endocytosis of low-density lipoprotein particle involved in cholesterol transport	1	110	339
BP	GO:0014013	0.000798167	6.18569	1.1195	6	43	regulation of gliogenesis	1	110	339
BP	GO:0006665	0.000860692	3.9725	2.49935	9	96	sphingolipid metabolic process	1	110	339
BP	GO:0008283	0.000886831	1.78212	26.4515	43	1016	cell proliferation	1	110	339
BP	GO:0007033	0.000982685	4.95553	1.58813	7	61	vacuole organization	1	110	339
CC	GO:0043209	8.54e-06	11.8459	0.77502	7	29	myelin sheath	0.003551	110	339
CC	GO:0009986	8.79e-06	3.18707	7.67003	22	287	cell surface	0.00365574	110	339
CC	GO:0071944	1.75e-05	1.72195	67.8009	99	2537	cell periphery	0.00726266	110	339
CC	GO:0005886	0.000164283	1.61533	66.1974	93	2477	plasma membrane	0.0683417	110	339
CC	GO:0005615	0.000175144	2.44907	10.6632	24	399	extracellular space	0.0728598	110	339
CC	GO:0016020	0.000244394	1.52201	133.063	163	4979	membrane	0.101668	110	339
CC	GO:0044459	0.000527326	1.76099	30.493	49	1141	plasma membrane part	0.219368	110	339
CC	GO:0033010	0.000711853	Inf	0.0534497	2	2	paranodal junction	0.296131	110	339
CC	GO:0009897	0.000895557	3.94625	2.51214	9	94	external side of plasma membrane	0.372552	110	339
MF	GO:0003774	0.000274059	4.72519	2.14324	9	81	motor activity	0.170739	110	339
MF	GO:0008289	0.000533858	2.1181	14.3677	28	543	lipid binding	0.332594	110	339
MF	GO:0004112	0.000678399	12.4364	0.423356	4	16	cyclic-nucleotide phosphodiesterase activity	0.422642	110	339
MF	GO:0004771	0.000697556	Inf	0.0529195	2	2	sterol esterase activity	0.434578	110	339
BP	GO:0060255	3.674e-06	1.88537	67.2149	99	3049	regulation of macromolecule metabolic process	0.011191	111	256
BP	GO:0044260	3.82e-06	1.87922	108.792	142	4935	cellular macromolecule metabolic process	0.0116446	111	256
BP	GO:0019222	5.28e-06	1.84653	77.9066	110	3534	regulation of metabolic process	0.0160713	111	256
BP	GO:0043170	6.24e-06	1.87013	116.816	149	5299	macromolecule metabolic process	0.0190075	111	256
BP	GO:0080090	1.26e-05	1.81194	69.9043	100	3171	regulation of primary metabolic process	0.0383537	111	256
BP	GO:0006351	1.43e-05	1.88385	48.7192	76	2210	transcription, DNA-dependent	0.0434469	111	256
BP	GO:0032774	1.57e-05	1.86774	50.571	78	2294	RNA biosynthetic process	0.047869	111	256
BP	GO:2000112	2.2e-05	1.85487	49.2924	76	2236	regulation of cellular macromolecule biosynthetic process	0.0669562	111	256
BP	GO:0019219	3.04e-05	1.81178	54.0982	81	2454	regulation of nucleobase-containing compound metabolic process	0.0926797	111	256
BP	GO:0031323	3.11e-05	1.7589	71.2932	100	3234	regulation of cellular metabolic process	0.0948009	111	256
BP	GO:0009790	4.2335e-05	2.47451	13.0726	29	593	embryo development	0.128952	111	256
BP	GO:0010556	4.52e-05	1.80631	50.2844	76	2281	regulation of macromolecule biosynthetic process	0.137622	111	256
BP	GO:0090304	5.7e-05	1.72461	71.3373	99	3236	nucleic acid metabolic process	0.173684	111	256
BP	GO:0010468	6.79e-05	1.76663	53.5029	79	2427	regulation of gene expression	0.20694	111	256
BP	GO:0016070	7.1e-05	1.72976	63.4231	90	2877	RNA metabolic process	0.216251	111	256
BP	GO:0051171	9.05e-05	1.74045	55.7074	81	2527	regulation of nitrogen compound metabolic process	0.275699	111	256
BP	GO:0051252	9.2e-05	1.78526	46.0959	70	2091	regulation of RNA metabolic process	0.280295	111	256
BP	GO:0006355	9.3388e-05	1.79468	44.3984	68	2014	regulation of transcription, DNA-dependent	0.28446	111	256
BP	GO:0043009	9.8e-05	2.83882	7.7598	20	352	chordate embryonic development	0.298627	111	256
BP	GO:0010467	0.000100805	1.69032	72.2852	99	3279	gene expression	0.307051	111	256
BP	GO:0009792	0.000118827	2.79522	7.87002	20	357	embryo development ending in birth or egg hatching	0.361945	111	256
BP	GO:2001141	0.000123649	1.77416	44.7952	68	2032	regulation of RNA biosynthetic process	0.376636	111	256
BP	GO:0045666	0.00014074	8.7979	0.815661	6	37	positive regulation of neuron differentiation	0.428695	111	256
BP	GO:0031326	0.000177241	1.71297	52.3125	76	2373	regulation of cellular biosynthetic process	0.539875	111	256
BP	GO:0032502	0.000192807	1.66263	66.9062	92	3035	developmental process	0.587289	111	256
BP	GO:1901362	0.000201071	1.68442	57.8678	82	2625	organic cyclic compound biosynthetic process	0.612464	111	256
BP	GO:0034645	0.000218447	1.65673	66.2008	91	3003	cellular macromolecule biosynthetic process	0.66539	111	256
BP	GO:0034654	0.00022118	1.68732	55.3327	79	2510	nucleobase-containing compound biosynthetic process	0.673713	111	256
BP	GO:0009889	0.000224772	1.69654	52.6873	76	2390	regulation of biosynthetic process	0.684654	111	256
BP	GO:0007275	0.000236212	1.67085	59.0362	83	2678	multicellular organismal development	0.719501	111	256
BP	GO:0006468	0.000265588	2.07172	18.187	34	825	protein phosphorylation	0.808982	111	256
BP	GO:0032501	0.000279596	1.62024	80.7063	106	3661	multicellular organismal process	0.85165	111	256
BP	GO:0001701	0.000309137	3.05825	5.35691	15	243	in utero embryonic development	0.941633	111	256
BP	GO:0019438	0.000381362	1.65011	56.2365	79	2551	aromatic compound biosynthetic process	1	111	256
BP	GO:0007507	0.000395678	2.86499	6.08439	16	276	heart development	1	111	256
BP	GO:0009059	0.000411366	1.61617	67.3251	91	3054	macromolecule biosynthetic process	1	111	256
BP	GO:0018130	0.00042292	1.64299	56.4129	79	2559	heterocycle biosynthetic process	1	111	256
BP	GO:0044271	0.00045133	1.63562	57.4269	80	2605	cellular nitrogen compound biosynthetic process	1	111	256
BP	GO:0021553	0.000483826	Inf	0.0440898	2	2	olfactory nerve development	1	111	256
BP	GO:0035914	0.000540835	5.49646	1.43292	7	65	skeletal muscle cell differentiation	1	111	256
BP	GO:0003158	0.000541092	6.64526	1.03611	6	47	endothelium development	1	111	256
BP	GO:0071559	0.000560016	3.56412	3.37287	11	153	response to transforming growth factor beta stimulus	1	111	256
BP	GO:0014902	0.000616458	8.3822	0.705436	5	32	myotube differentiation	1	111	256
BP	GO:0009888	0.000617351	1.96583	19.0468	34	864	tissue development	1	111	256
BP	GO:0072358	0.000641126	2.23398	11.7058	24	531	cardiovascular system development	1	111	256
BP	GO:0072359	0.000641126	2.23398	11.7058	24	531	circulatory system development	1	111	256
BP	GO:0044707	0.000650722	1.57159	78.5239	102	3562	single-multicellular organism process	1	111	256
BP	GO:0048584	0.000786367	1.95431	18.5398	33	841	positive regulation of response to stimulus	1	111	256
BP	GO:0016310	0.000828387	1.89501	20.9206	36	949	phosphorylation	1	111	256
BP	GO:0007179	0.000835316	3.64026	2.9981	10	136	transforming growth factor beta receptor signaling pathway	1	111	256
BP	GO:0006139	0.000894849	1.54697	84.9169	108	3852	nucleobase-containing compound metabolic process	1	111	256
BP	GO:1901360	0.000935267	1.54212	89.855	113	4076	organic cyclic compound metabolic process	1	111	256
CC	GO:0005634	2.32e-07	1.99176	91.2752	129	4443	nucleus	9.24e-05	111	256
CC	GO:0044427	1.84e-05	3.03272	8.05309	22	392	chromosomal part	0.00731596	111	256
CC	GO:0005694	9.35e-05	2.6301	9.6144	23	468	chromosome	0.0372179	111	256
CC	GO:0043229	0.000295603	1.79504	163.527	186	7960	intracellular organelle	0.11765	111	256
CC	GO:0044424	0.000342729	2.08854	186.556	205	9081	intracellular part	0.136406	111	256
CC	GO:0043226	0.000375116	1.77685	163.979	186	7982	organelle	0.149296	111	256
CC	GO:0000785	0.000515107	3.17852	4.43741	13	216	chromatin	0.205012	111	256
CC	GO:0044428	0.000788215	1.66477	41.4775	61	2019	nuclear part	0.313709	111	256
CC	GO:0005622	0.000856125	1.98793	188.118	205	9157	intracellular	0.340738	111	256
MF	GO:0003676	3.05e-06	1.96083	50.1343	80	2250	nucleic acid binding	0.00171156	111	256
MF	GO:0003677	3.05e-06	2.12274	32.8881	59	1476	DNA binding	0.001712	111	256
MF	GO:0000987	3.54e-05	11.7343	0.646175	6	29	core promoter proximal region sequence-specific DNA binding	0.0198543	111	256
MF	GO:0001159	4.3422e-05	11.2443	0.668457	6	30	core promoter proximal region DNA binding	0.0243598	111	256
MF	GO:1901363	0.000386094	1.59659	81.2175	106	3645	heterocyclic compound binding	0.216599	111	256
MF	GO:0000976	0.000463107	4.88238	1.82712	8	82	transcription regulatory region sequence-specific DNA binding	0.259803	111	256
MF	GO:0003700	0.000468753	2.21111	12.8567	26	577	sequence-specific DNA binding transcription factor activity	0.26297	111	256
MF	GO:0001071	0.000493989	2.20264	12.9012	26	579	nucleic acid binding transcription factor activity	0.277128	111	256
MF	GO:0097159	0.000614743	1.56802	82.1311	106	3686	organic cyclic compound binding	0.344871	111	256
MF	GO:0043565	0.000629904	2.56338	7.62041	18	342	sequence-specific DNA binding	0.353376	111	256
MF	GO:0000975	0.000763583	3.04392	4.63464	13	208	regulatory region DNA binding	0.42837	111	256
MF	GO:0001067	0.000763583	3.04392	4.63464	13	208	regulatory region nucleic acid binding	0.42837	111	256
MF	GO:0043566	0.000844459	3.37809	3.54282	11	159	structure-specific DNA binding	0.473742	111	256
BP	GO:0006107	0.000134753	166.567	0.0181546	2	7	oxaloacetate metabolic process	0.0870505	131	32
CC	GO:0005742	8.65e-05	219.4	0.0147259	2	6	mitochondrial outer membrane translocase complex	0.0117627	131	32
MF	GO:0008320	0.000516329	73.3846	0.0343181	2	15	protein transmembrane transporter activity	0.0655738	131	32
MF	GO:0022884	0.00066691	63.5873	0.0388939	2	17	macromolecule transmembrane transporter activity	0.0846976	131	32

## Sheet: Table 10
Ontology	GOID	Pvalue	OddsRatio	ExpCount	Count	Size	Term	Pval.Bonferroni	module ID	membership size
BP	GO:0007264	4.2e-06	1.89874	39.6392	69	829	small GTPase mediated signal transduction	0.0242267	33	865
BP	GO:0035556	1.28e-05	1.51392	113.036	155	2364	intracellular signal transduction	0.0735804	33	865
BP	GO:0030036	2.03e-05	2.08524	23.4297	45	490	actin cytoskeleton organization	0.116725	33	865
BP	GO:0007154	5.16e-05	1.36462	261.935	311	5478	cell communication	0.29733	33	865
BP	GO:0007010	7.97e-05	1.69112	45.8075	72	958	cytoskeleton organization	0.459286	33	865
BP	GO:0048812	9.45e-05	1.76697	36.4834	60	763	neuron projection morphogenesis	0.544883	33	865
BP	GO:0030029	9.46e-05	1.92408	25.7249	46	538	actin filament-based process	0.544947	33	865
BP	GO:0044763	0.000111247	1.43139	510.624	551	10679	single-organism cellular process	0.641114	33	865
BP	GO:0030030	0.000147635	1.5656	62.4952	91	1307	cell projection organization	0.850822	33	865
BP	GO:0007411	0.000169149	1.89865	24.8642	44	520	axon guidance	0.974808	33	865
BP	GO:0097485	0.000169149	1.89865	24.8642	44	520	neuron projection guidance	0.974808	33	865
BP	GO:0031175	0.000199792	1.64473	45.5684	70	953	neuron projection development	1	33	865
BP	GO:1901379	0.000207264	4.57821	2.58205	10	54	regulation of potassium ion transmembrane transport	1	33	865
BP	GO:0018209	0.000209195	2.47295	10.1369	23	212	peptidyl-serine modification	1	33	865
BP	GO:0050790	0.000211945	1.4495	96.9703	130	2028	regulation of catalytic activity	1	33	865
BP	GO:0023052	0.000214721	1.32819	252.754	297	5286	signaling	1	33	865
BP	GO:0044093	0.000216843	1.5	76.027	106	1590	positive regulation of molecular function	1	33	865
BP	GO:0007399	0.000227657	1.44138	99.7914	133	2087	nervous system development	1	33	865
BP	GO:0044699	0.000231659	1.48468	560.4	594	11720	single-organism process	1	33	865
BP	GO:0043085	0.000246135	1.5318	65.125	93	1362	positive regulation of catalytic activity	1	33	865
BP	GO:0007165	0.000255485	1.32846	232.05	275	4853	signal transduction	1	33	865
BP	GO:0040011	0.000256362	1.49457	75.5011	105	1579	locomotion	1	33	865
BP	GO:0048856	0.000259262	1.33303	216.749	259	4533	anatomical structure development	1	33	865
BP	GO:0006935	0.000263254	1.70773	36.2921	58	759	chemotaxis	1	33	865
BP	GO:0042330	0.000263254	1.70773	36.2921	58	759	taxis	1	33	865
BP	GO:0044700	0.000268917	1.32197	252.515	296	5281	single organism signaling	1	33	865
BP	GO:0043087	0.000311189	1.88367	23.2863	41	487	regulation of GTPase activity	1	33	865
BP	GO:0048858	0.000314233	1.61535	46.2856	70	968	cell projection morphogenesis	1	33	865
BP	GO:0000902	0.000361538	1.52466	62.4474	89	1306	cell morphogenesis	1	33	865
BP	GO:0030578	0.000419914	60	0.191263	3	4	PML body organization	1	33	865
BP	GO:0048731	0.000428553	1.33327	183.182	222	3831	system development	1	33	865
BP	GO:0065009	0.000462085	1.38859	116.766	150	2442	regulation of molecular function	1	33	865
BP	GO:1901017	0.000495366	10.0229	0.717236	5	15	negative regulation of potassium ion transmembrane transporter activity	1	33	865
BP	GO:0051345	0.000503632	1.67377	35.6227	56	745	positive regulation of hydrolase activity	1	33	865
BP	GO:0032990	0.000543235	1.57952	47.1941	70	987	cell part morphogenesis	1	33	865
BP	GO:0007265	0.000553563	1.83913	23.1906	40	485	Ras protein signal transduction	1	33	865
BP	GO:0007409	0.000567601	1.70684	31.7975	51	665	axonogenesis	1	33	865
BP	GO:0031399	0.000569908	1.46792	72.8234	100	1523	regulation of protein modification process	1	33	865
BP	GO:0006928	0.000598524	1.44195	81.6693	110	1708	movement of cell or subcellular component	1	33	865
BP	GO:0032502	0.000637127	1.29932	242.808	283	5078	developmental process	1	33	865
BP	GO:0048869	0.000648515	1.32834	169.411	206	3543	cellular developmental process	1	33	865
BP	GO:0044003	0.000654152	5.6232	1.5301	7	32	modification by symbiont of host morphology or physiology	1	33	865
BP	GO:0032989	0.000666661	1.4818	66.2248	92	1385	cellular component morphogenesis	1	33	865
BP	GO:0043547	0.000670835	1.86619	21.1346	37	442	positive regulation of GTPase activity	1	33	865
BP	GO:0018105	0.000685563	2.35199	9.65878	21	202	peptidyl-serine phosphorylation	1	33	865
BP	GO:0061564	0.000725704	1.67716	32.945	52	689	axon development	1	33	865
BP	GO:0072659	0.000728836	2.39757	9.03717	20	189	protein localization to plasma membrane	1	33	865
BP	GO:0044767	0.000731389	1.29603	239.413	279	5007	single-organism developmental process	1	33	865
BP	GO:1990778	0.00077907	2.38328	9.08499	20	190	protein localization to cell periphery	1	33	865
BP	GO:0051338	0.000807486	1.58477	42.8907	64	897	regulation of transferase activity	1	33	865
BP	GO:0007166	0.000823887	1.37258	112.845	144	2360	cell surface receptor signaling pathway	1	33	865
BP	GO:1904062	0.00082882	2.5848	7.17236	17	150	regulation of cation transmembrane transport	1	33	865
BP	GO:0030198	0.000904917	1.94836	16.9746	31	355	extracellular matrix organization	1	33	865
BP	GO:0006468	0.000913371	1.4389	75.5967	102	1581	protein phosphorylation	1	33	865
BP	GO:0006907	0.000942522	8.35116	0.812868	5	17	pinocytosis	1	33	865
BP	GO:0043062	0.000947494	1.94222	17.0224	31	356	extracellular structure organization	1	33	865
CC	GO:0042995	2.6e-07	1.74857	74.7658	118	1599	cell projection	0.000174498	33	865
CC	GO:0030054	1.22e-05	1.76285	47.9268	78	1025	cell junction	0.00821768	33	865
CC	GO:0043005	1.49e-05	1.84921	38.0141	65	813	neuron projection	0.0100403	33	865
CC	GO:0097458	3.54e-05	1.69598	50.2179	79	1074	neuron part	0.0238136	33	865
CC	GO:0045202	9.79e-05	1.86497	28.7561	50	615	synapse	0.0657758	33	865
CC	GO:0098590	0.000100933	1.74342	38.1077	62	815	plasma membrane region	0.067827	33	865
CC	GO:0098794	0.000102423	2.24092	14.9625	31	320	postsynapse	0.0688284	33	865
CC	GO:0016020	0.000214097	1.31623	356.716	403	7629	membrane	0.143873	33	865
CC	GO:0031252	0.000261052	2.14275	15.056	30	322	cell leading edge	0.175427	33	865
CC	GO:0071944	0.000336794	1.32901	198.16	239	4238	cell periphery	0.226326	33	865
CC	GO:0097060	0.000388129	2.35362	10.5673	23	226	synaptic membrane	0.260822	33	865
CC	GO:0030425	0.000431156	1.99628	17.6745	33	378	dendrite	0.289737	33	865
CC	GO:0032432	0.000613165	4.30888	2.43141	9	52	actin filament bundle	0.412047	33	865
CC	GO:0005856	0.000640654	1.43663	81.7327	110	1748	cytoskeleton	0.43052	33	865
CC	GO:0045211	0.000832576	2.42924	8.46317	19	181	postsynaptic membrane	0.559491	33	865
CC	GO:0000145	0.000852267	8.54757	0.794884	5	17	exocyst	0.572723	33	865
CC	GO:0005578	0.000910691	2.02231	14.7755	28	316	proteinaceous extracellular matrix	0.611984	33	865
MF	GO:0003779	1.23e-05	2.35642	16.7169	36	353	actin binding	0.0138007	33	865
MF	GO:0015459	0.000124058	5.54654	1.98898	9	42	potassium channel regulator activity	0.139441	33	865
MF	GO:0008092	0.000337005	1.70511	35.0439	56	740	cytoskeletal protein binding	0.378794	33	865
MF	GO:0044325	0.000520837	3.23191	4.49888	13	95	ion channel binding	0.585421	33	865
MF	GO:0005096	0.00067998	2.30008	10.3238	22	218	GTPase activator activity	0.764297	33	865
BP	GO:0016477	3.06e-12	2.07325	75.1397	136	1037	cell migration	2.17e-08	66	1505
BP	GO:0048812	1.51e-11	2.21341	55.286	107	763	neuron projection morphogenesis	1.07e-07	66	1505
BP	GO:0031175	2.6e-11	2.06061	69.0531	125	953	neuron projection development	1.84e-07	66	1505
BP	GO:0000904	4.29e-11	2.06018	67.3141	122	929	cell morphogenesis involved in differentiation	3.04e-07	66	1505
BP	GO:0023051	5.18e-11	1.65239	186.219	267	2570	regulation of signaling	3.67e-07	66	1505
BP	GO:0040011	8.42e-11	1.79667	114.412	181	1579	locomotion	5.97e-07	66	1505
BP	GO:0048667	1.2e-10	2.16453	53.547	102	739	cell morphogenesis involved in neuron differentiation	8.49e-07	66	1505
BP	GO:0010646	1.47e-10	1.6287	189.769	269	2619	regulation of cell communication	1.05e-06	66	1505
BP	GO:0006928	1.9e-10	1.75016	123.759	191	1708	movement of cell or subcellular component	1.35e-06	66	1505
BP	GO:0048870	2.56e-10	1.91131	81.516	138	1125	cell motility	1.81e-06	66	1505
BP	GO:0051674	2.56e-10	1.91131	81.516	138	1125	localization of cell	1.81e-06	66	1505
BP	GO:0048666	3.63e-10	1.92201	78.038	133	1077	neuron development	2.57e-06	66	1505
BP	GO:0030030	4.01e-10	1.83382	94.7035	154	1307	cell projection organization	2.84e-06	66	1505
BP	GO:0007399	4.84e-10	1.66678	151.221	222	2087	nervous system development	3.43e-06	66	1505
BP	GO:0000902	7.01e-10	1.81985	94.6311	153	1306	cell morphogenesis	4.97e-06	66	1505
BP	GO:0048468	9.32e-10	1.67685	139.555	207	1926	cell development	6.61e-06	66	1505
BP	GO:0007155	1e-09	1.83199	89.5589	146	1236	cell adhesion	7.41e-06	66	1505
BP	GO:0023052	1.13e-09	1.48142	383.017	474	5286	signaling	8.03e-06	66	1505
BP	GO:0048858	1.2e-09	1.93842	70.14	121	968	cell projection morphogenesis	8.49e-06	66	1505
BP	GO:0022610	1.38e-09	1.82287	89.9212	146	1241	biological adhesion	9.8e-06	66	1505
BP	GO:0009966	1.42e-09	1.6225	164.191	235	2266	regulation of signal transduction	1.01e-05	66	1505
BP	GO:0048731	1.88e-09	1.50943	277.589	361	3831	system development	1.33e-05	66	1505
BP	GO:0032990	2e-09	1.91308	71.5167	122	987	cell part morphogenesis	1.43e-05	66	1505
BP	GO:0044700	2.16e-09	1.47137	382.654	472	5281	single organism signaling	1.53e-05	66	1505
BP	GO:0035556	2.53e-09	1.6002	171.292	242	2364	intracellular signal transduction	1.79e-05	66	1505
BP	GO:0048856	3.43e-09	1.4777	328.455	414	4533	anatomical structure development	2.43e-05	66	1505
BP	GO:0007409	4.33e-09	2.09921	48.185	90	665	axonogenesis	3.07e-05	66	1505
BP	GO:0040007	5.23e-09	1.96029	61.0827	107	843	growth	3.71e-05	66	1505
BP	GO:0061564	5.69e-09	2.06757	49.924	92	689	axon development	4.04e-05	66	1505
BP	GO:0007275	7.14e-09	1.4711	313.239	396	4323	multicellular organismal development	5.06e-05	66	1505
BP	GO:0030182	7.47e-09	1.75475	95.4281	150	1317	neuron differentiation	5.3e-05	66	1505
BP	GO:0048518	7.55e-09	1.46081	341.715	426	4716	positive regulation of biological process	5.36e-05	66	1505
BP	GO:0032989	7.68e-09	1.73575	100.355	156	1385	cellular component morphogenesis	5.44e-05	66	1505
BP	GO:0048699	8.1e-09	1.72554	102.891	159	1420	generation of neurons	5.75e-05	66	1505
BP	GO:0001667	1.17e-08	2.80431	19.4189	47	268	ameboidal-type cell migration	8.29e-05	66	1505
BP	GO:0051179	1.3e-08	1.44782	357.366	441	4932	localization	9.2469e-05	66	1505
BP	GO:0007411	1.34e-08	2.21047	37.6785	74	520	axon guidance	9.4875e-05	66	1505
BP	GO:0097485	1.34e-08	2.21047	37.6785	74	520	neuron projection guidance	9.4875e-05	66	1505
BP	GO:0007154	1.96e-08	1.43379	396.929	481	5478	cell communication	0.000139056	66	1505
BP	GO:0031589	2.61e-08	2.75455	19.274	46	266	cell-substrate adhesion	0.000185217	66	1505
BP	GO:0009653	2.87e-08	1.54062	179.408	246	2476	anatomical structure morphogenesis	0.000203504	66	1505
BP	GO:0048583	3.35e-08	1.49199	226.289	298	3123	regulation of response to stimulus	0.000237618	66	1505
BP	GO:0022008	3.44e-08	1.67098	108.398	163	1496	neurogenesis	0.000243843	66	1505
BP	GO:0051270	3.61e-08	2.04329	45.8664	84	633	regulation of cellular component movement	0.000256278	66	1505
BP	GO:0006935	4.06e-08	1.9408	54.9961	96	759	chemotaxis	0.000288262	66	1505
BP	GO:0042330	4.06e-08	1.9408	54.9961	96	759	taxis	0.000288262	66	1505
BP	GO:0044767	5.1e-08	1.42399	362.801	443	5007	single-organism developmental process	0.000361729	66	1505
BP	GO:0034329	7.53e-08	2.9677	14.9265	38	206	cell junction assembly	0.000534366	66	1505
BP	GO:0007165	8.3e-08	1.41827	351.642	430	4853	signal transduction	0.000588785	66	1505
BP	GO:0032502	8.31e-08	1.41469	367.945	447	5078	developmental process	0.000589486	66	1505
BP	GO:0030154	1.38e-07	1.45594	239.548	309	3306	cell differentiation	0.000975455	66	1505
BP	GO:0030334	1.77e-07	2.074	38.6205	72	533	regulation of cell migration	0.00125314	66	1505
BP	GO:0034330	2.04e-07	2.7484	16.738	40	231	cell junction organization	0.00144373	66	1505
BP	GO:0040012	2.39e-07	1.97535	44.8519	80	619	regulation of locomotion	0.00169442	66	1505
BP	GO:0048869	2.57e-07	1.43386	256.721	326	3543	cellular developmental process	0.00182385	66	1505
BP	GO:0044093	2.74e-07	1.59893	115.209	167	1590	positive regulation of molecular function	0.00193999	66	1505
BP	GO:1902531	3.39e-07	1.62817	102.094	151	1409	regulation of intracellular signal transduction	0.0024057	66	1505
BP	GO:0048519	3.87e-07	1.41314	283.821	354	3917	negative regulation of biological process	0.00274668	66	1505
BP	GO:0051345	4.58e-07	1.85648	53.9817	91	745	positive regulation of hydrolase activity	0.00325107	66	1505
BP	GO:0007044	4.6e-07	4.4814	5.65178	20	78	cell-substrate junction assembly	0.00326197	66	1505
BP	GO:0048523	5.09e-07	1.41806	262.156	330	3618	negative regulation of cellular process	0.00360823	66	1505
BP	GO:0043547	7.57e-07	2.11523	32.0267	61	442	positive regulation of GTPase activity	0.00537153	66	1505
BP	GO:2000145	7.73e-07	1.97174	40.8667	73	564	regulation of cell motility	0.00548434	66	1505
BP	GO:0009605	8.41e-07	1.48843	162.525	219	2243	response to external stimulus	0.00596234	66	1505
BP	GO:0051336	8.43e-07	1.67737	80.3567	123	1109	regulation of hydrolase activity	0.00597708	66	1505
BP	GO:0016049	8.55e-07	2.16702	29.2733	57	404	cell growth	0.00606468	66	1505
BP	GO:0044707	1.02e-06	1.36365	424.68	498	5861	single-multicellular organism process	0.00724716	66	1505
BP	GO:0098602	1.05e-06	1.87609	48.0401	82	663	single organism cell adhesion	0.00747822	66	1505
BP	GO:0043087	1.09e-06	2.03683	35.2874	65	487	regulation of GTPase activity	0.00771116	66	1505
BP	GO:0032501	1.13e-06	1.36098	438.737	512	6055	multicellular organismal process	0.00800115	66	1505
BP	GO:0050790	1.46e-06	1.49648	146.946	200	2028	regulation of catalytic activity	0.0103748	66	1505
BP	GO:0007166	1.56e-06	1.4641	171.003	227	2360	cell surface receptor signaling pathway	0.0110711	66	1505
BP	GO:0009893	1.83e-06	1.41307	226.651	288	3128	positive regulation of metabolic process	0.012952	66	1505
BP	GO:0010631	1.934e-06	2.76414	13.6947	33	189	epithelial cell migration	0.0137162	66	1505
BP	GO:0065009	2.01e-06	1.45196	176.944	233	2442	regulation of molecular function	0.0142253	66	1505
BP	GO:0048522	2.36e-06	1.37456	295.342	361	4076	positive regulation of cellular process	0.0167103	66	1505
BP	GO:0051716	2.45e-06	1.34723	435.259	506	6007	cellular response to stimulus	0.0173508	66	1505
BP	GO:0090132	2.46e-06	2.72874	13.8396	33	191	epithelium migration	0.0174308	66	1505
BP	GO:0042127	3.28e-06	1.58236	95.0658	138	1312	regulation of cell proliferation	0.0232271	66	1505
BP	GO:0007167	4e-06	1.62575	80.3567	120	1109	enzyme linked receptor protein signaling pathway	0.0283742	66	1505
BP	GO:0090130	4.39e-06	2.64402	14.2019	33	196	tissue migration	0.0311454	66	1505
BP	GO:0035295	5.33e-06	1.87019	41.5188	71	573	tube development	0.037791	66	1505
BP	GO:0051128	5.37e-06	1.48476	133.034	181	1836	regulation of cellular component organization	0.0380996	66	1505
BP	GO:0048589	5.43e-06	1.93698	36.2293	64	500	developmental growth	0.0385317	66	1505
BP	GO:0010632	6.48e-06	2.99548	10.0718	26	139	regulation of epithelial cell migration	0.0459215	66	1505
BP	GO:0019216	7.3e-06	2.4189	17.1727	37	237	regulation of lipid metabolic process	0.0517553	66	1505
BP	GO:0032879	7.31e-06	1.45489	147.816	197	2040	regulation of localization	0.0518616	66	1505
BP	GO:0050896	7.49e-06	1.32679	519.529	587	7170	response to stimulus	0.0531228	66	1505
BP	GO:0044699	9.02e-06	1.48321	849.216	899	11720	single-organism process	0.0639701	66	1505
BP	GO:0043067	1.4e-05	1.54806	90.9357	130	1255	regulation of programmed cell death	0.0992303	66	1505
BP	GO:0043085	1.46e-05	1.52546	98.6887	139	1362	positive regulation of catalytic activity	0.103652	66	1505
BP	GO:0042981	1.55e-05	1.54647	90.2835	129	1246	regulation of apoptotic process	0.110257	66	1505
BP	GO:0007160	1.6e-05	2.64201	12.4629	29	172	cell-matrix adhesion	0.113347	66	1505
BP	GO:0006796	1.8563e-05	1.38467	194.262	246	2681	phosphate-containing compound metabolic process	0.131648	66	1505
BP	GO:0050793	1.88e-05	1.44778	134.918	180	1862	regulation of developmental process	0.133318	66	1505
BP	GO:0048513	2.15e-05	1.37812	198.319	250	2737	organ development	0.152525	66	1505
BP	GO:0072358	2.2e-05	1.65629	60.0683	92	829	cardiovascular system development	0.15621	66	1505
BP	GO:0072359	2.2e-05	1.65629	60.0683	92	829	circulatory system development	0.15621	66	1505
BP	GO:0045216	2.2043e-05	2.45457	14.6367	32	202	cell-cell junction organization	0.156329	66	1505
BP	GO:0006915	2.25e-05	1.47085	117.745	160	1625	apoptotic process	0.159912	66	1505
BP	GO:0071625	2.32e-05	19.3076	0.724587	6	10	vocalization behavior	0.164869	66	1505
BP	GO:0051272	2.47e-05	2.08256	23.7665	45	328	positive regulation of cellular component movement	0.17541	66	1505
BP	GO:0003300	2.4907e-05	4.8024	3.47802	13	48	cardiac muscle hypertrophy	0.176641	66	1505
BP	GO:0007045	2.64e-05	4.13079	4.49244	15	62	cell-substrate adherens junction assembly	0.187238	66	1505
BP	GO:0048041	2.64e-05	4.13079	4.49244	15	62	focal adhesion assembly	0.187238	66	1505
BP	GO:0030029	2.97e-05	1.80999	38.9828	65	538	actin filament-based process	0.210741	66	1505
BP	GO:0070848	3.27e-05	1.64519	59.0538	90	815	response to growth factor	0.232077	66	1505
BP	GO:0016337	3.57e-05	1.74281	44.707	72	617	single organismal cell-cell adhesion	0.253382	66	1505
BP	GO:0006793	3.7234e-05	1.36585	197.088	247	2720	phosphorus metabolic process	0.264063	66	1505
BP	GO:0065008	3.75e-05	1.34975	222.013	274	3064	regulation of biological quality	0.265607	66	1505
BP	GO:0014897	4e-05	4.54213	3.62293	13	50	striated muscle hypertrophy	0.283645	66	1505
BP	GO:0030032	4e-05	4.54213	3.62293	13	50	lamellipodium assembly	0.283645	66	1505
BP	GO:0045595	4.03e-05	1.50452	93.834	131	1295	regulation of cell differentiation	0.286037	66	1505
BP	GO:0012501	4.07e-05	1.45077	119.05	160	1643	programmed cell death	0.288749	66	1505
BP	GO:0007169	4.18e-05	1.62359	61.0827	92	843	transmembrane receptor protein tyrosine kinase signaling pathway	0.296647	66	1505
BP	GO:0010634	4.2e-05	3.38079	6.30391	18	87	positive regulation of epithelial cell migration	0.297756	66	1505
BP	GO:0071495	4.7959e-05	1.53449	81.3711	116	1123	cellular response to endogenous stimulus	0.340125	66	1505
BP	GO:0007610	5.43e-05	1.70348	46.8808	74	647	behavior	0.384749	66	1505
BP	GO:2000147	6.1e-05	2.02994	23.1868	43	320	positive regulation of cell motility	0.4329	66	1505
BP	GO:0007264	6.16e-05	1.61222	60.0683	90	829	small GTPase mediated signal transduction	0.436718	66	1505
BP	GO:0014896	6.25e-05	4.30855	3.76785	13	52	muscle hypertrophy	0.443177	66	1505
BP	GO:0098609	6.2615e-05	1.64911	53.547	82	739	cell-cell adhesion	0.444065	66	1505
BP	GO:0008285	6.26e-05	1.74309	41.5188	67	573	negative regulation of cell proliferation	0.44415	66	1505
BP	GO:0030335	6.6e-05	2.0409	22.5347	42	311	positive regulation of cell migration	0.468006	66	1505
BP	GO:0051239	6.8e-05	1.38426	157.743	202	2177	regulation of multicellular organismal process	0.481908	66	1505
BP	GO:0030324	7.23e-05	2.44463	12.8252	28	177	lung development	0.512434	66	1505
BP	GO:0009719	7.37e-05	1.45232	108.108	146	1492	response to endogenous stimulus	0.522451	66	1505
BP	GO:0030036	7.58e-05	1.79782	35.5048	59	490	actin cytoskeleton organization	0.537712	66	1505
BP	GO:0040008	8.95e-05	1.74208	39.6349	64	547	regulation of growth	0.634738	66	1505
BP	GO:0035461	9.21e-05	21.4337	0.57967	5	8	vitamin transmembrane transport	0.652962	66	1505
BP	GO:0040017	9.28e-05	1.97016	24.3461	44	336	positive regulation of locomotion	0.658246	66	1505
BP	GO:0051056	9.41e-05	2.13415	18.5494	36	256	regulation of small GTPase mediated signal transduction	0.667103	66	1505
BP	GO:0010941	0.000100266	1.46642	96.5874	132	1333	regulation of cell death	0.711085	66	1505
BP	GO:0071363	0.000101941	1.60282	57.6047	86	795	cellular response to growth factor stimulus	0.722967	66	1505
BP	GO:0050890	0.000103921	2.20473	16.5206	33	228	cognition	0.737004	66	1505
BP	GO:0030323	0.000107655	2.37999	13.115	28	181	respiratory tube development	0.763492	66	1505
BP	GO:0008360	0.000108522	2.71864	9.20225	22	127	regulation of cell shape	0.769634	66	1505
BP	GO:0008283	0.00011614	1.41304	122.383	161	1689	cell proliferation	0.823662	66	1505
BP	GO:0010595	0.000116538	3.99988	3.98523	13	55	positive regulation of endothelial cell migration	0.826484	66	1505
BP	GO:0045834	0.000116839	2.96644	7.39079	19	102	positive regulation of lipid metabolic process	0.828624	66	1505
BP	GO:0043542	0.000122261	2.69279	9.27471	22	128	endothelial cell migration	0.867078	66	1505
BP	GO:0016358	0.000125974	2.49791	11.2311	25	155	dendrite development	0.893404	66	1505
BP	GO:0046777	0.000132314	2.26952	14.6367	30	202	protein autophosphorylation	0.938373	66	1505
BP	GO:0051641	0.000133481	1.33961	188.827	234	2606	cellular localization	0.946648	66	1505
BP	GO:0071417	0.000136157	1.69092	42.6057	67	588	cellular response to organonitrogen compound	0.965628	66	1505
BP	GO:0048588	0.000140038	2.59565	9.9993	23	138	developmental cell growth	0.993152	66	1505
BP	GO:0021955	0.000141399	5.80219	2.1013	9	29	central nervous system neuron axonogenesis	1	66	1505
BP	GO:0031532	0.000144008	3.28638	5.72424	16	79	actin cytoskeleton reorganization	1	66	1505
BP	GO:0045597	0.000145852	1.61068	53.2571	80	735	positive regulation of cell differentiation	1	66	1505
BP	GO:1901699	0.00014727	1.65958	45.9388	71	634	cellular response to nitrogen compound	1	66	1505
BP	GO:1903513	0.000147445	4.18863	3.55048	12	49	endoplasmic reticulum to cytosol transport	1	66	1505
BP	GO:0051174	0.000148693	1.42775	108.833	145	1502	regulation of phosphorus metabolic process	1	66	1505
BP	GO:0019220	0.00015891	1.42685	108.108	144	1492	regulation of phosphate metabolic process	1	66	1505
BP	GO:0034333	0.000165546	3.40351	5.21703	15	72	adherens junction assembly	1	66	1505
BP	GO:0051960	0.000171255	1.656	45.3591	70	626	regulation of nervous system development	1	66	1505
BP	GO:0060541	0.000188644	2.21727	14.9265	30	206	respiratory system development	1	66	1505
BP	GO:0060560	0.000190073	2.28913	13.5498	28	187	developmental growth involved in morphogenesis	1	66	1505
BP	GO:0044763	0.000203777	1.31968	773.786	821	10679	single-organism cellular process	1	66	1505
BP	GO:0007417	0.000218223	1.56089	58.9089	86	813	central nervous system development	1	66	1505
BP	GO:0006767	0.000220629	3.01413	6.52128	17	90	water-soluble vitamin metabolic process	1	66	1505
BP	GO:0035239	0.00022121	1.88429	25.2881	44	349	tube morphogenesis	1	66	1505
BP	GO:0008219	0.000222445	1.38751	125.788	163	1736	cell death	1	66	1505
BP	GO:0016265	0.000222445	1.38751	125.788	163	1736	death	1	66	1505
BP	GO:0010882	0.000238586	7.51127	1.37672	7	19	regulation of cardiac muscle contraction by calcium ion signaling	1	66	1505
BP	GO:0021953	0.000256331	2.36901	11.7383	25	162	central nervous system neuron differentiation	1	66	1505
BP	GO:2001026	0.0002581	9.65087	1.01442	6	14	regulation of endothelial cell chemotaxis	1	66	1505
BP	GO:0016310	0.00026088	1.36921	136.077	174	1878	phosphorylation	1	66	1505
BP	GO:0035107	0.000267718	2.46582	10.4341	23	144	appendage morphogenesis	1	66	1505
BP	GO:0035108	0.000267718	2.46582	10.4341	23	144	limb morphogenesis	1	66	1505
BP	GO:0042325	0.000269687	1.43969	92.6747	125	1279	regulation of phosphorylation	1	66	1505
BP	GO:0046578	0.000272488	2.3126	12.4629	26	172	regulation of Ras protein signal transduction	1	66	1505
BP	GO:0007507	0.000282081	1.76281	31.7369	52	438	heart development	1	66	1505
BP	GO:0010594	0.000290177	2.93331	6.6662	17	92	regulation of endothelial cell migration	1	66	1505
BP	GO:0023014	0.000291005	1.56135	56.083	82	774	signal transduction by protein phosphorylation	1	66	1505
BP	GO:0048011	0.000312003	1.83651	26.4474	45	365	neurotrophin TRK receptor signaling pathway	1	66	1505
BP	GO:0048010	0.000317889	1.98702	19.7088	36	272	vascular endothelial growth factor receptor signaling pathway	1	66	1505
BP	GO:0050767	0.000321285	1.66626	39.8523	62	550	regulation of neurogenesis	1	66	1505
BP	GO:1901698	0.000336675	1.50824	66.4446	94	917	response to nitrogen compound	1	66	1505
BP	GO:0007265	0.000340757	1.70937	35.1425	56	485	Ras protein signal transduction	1	66	1505
BP	GO:0022604	0.000351518	1.74418	32.0267	52	442	regulation of cell morphogenesis	1	66	1505
BP	GO:0038179	0.000352158	1.82482	26.5923	45	367	neurotrophin signaling pathway	1	66	1505
BP	GO:0006468	0.000363672	1.38777	114.557	149	1581	protein phosphorylation	1	66	1505
BP	GO:0031344	0.000363717	1.76201	30.5051	50	421	regulation of cell projection organization	1	66	1505
BP	GO:2000739	0.000365179	25.6974	0.434752	4	6	regulation of mesenchymal stem cell differentiation	1	66	1505
BP	GO:0051271	0.000373799	2.21932	13.4049	27	185	negative regulation of cellular component movement	1	66	1505
BP	GO:0050794	0.000415167	1.25611	636.477	687	8784	regulation of cellular process	1	66	1505
BP	GO:0042060	0.000427622	1.59598	46.8083	70	646	wound healing	1	66	1505
BP	GO:1901700	0.000430418	1.40546	100.79	133	1391	response to oxygen-containing compound	1	66	1505
BP	GO:0001944	0.000434588	1.65855	38.6929	60	534	vasculature development	1	66	1505
BP	GO:0022603	0.000442937	1.53289	57.6771	83	796	regulation of anatomical structure morphogenesis	1	66	1505
BP	GO:0002026	0.000473353	5.42408	1.95638	8	27	regulation of the force of heart contraction	1	66	1505
BP	GO:0010880	0.00048427	6.43726	1.52163	7	21	regulation of release of sequestered calcium ion into cytosol by sarcoplasmic reticulum	1	66	1505
BP	GO:0035767	0.00048427	6.43726	1.52163	7	21	endothelial cell chemotaxis	1	66	1505
BP	GO:0051234	0.000487644	1.2607	295.776	343	4082	establishment of localization	1	66	1505
BP	GO:0097581	0.000489602	3.35787	4.5649	13	63	lamellipodium organization	1	66	1505
BP	GO:0070887	0.000502997	1.31624	170.785	210	2357	cellular response to chemical stimulus	1	66	1505
BP	GO:1990138	0.000506985	2.67765	7.60816	18	105	neuron projection extension	1	66	1505
BP	GO:0070372	0.000537301	2.12654	14.4193	28	199	regulation of ERK1 and ERK2 cascade	1	66	1505
BP	GO:0048813	0.000552418	2.74893	7.02849	17	97	dendrite morphogenesis	1	66	1505
BP	GO:0008286	0.000563428	1.88195	21.8101	38	301	insulin receptor signaling pathway	1	66	1505
BP	GO:0050789	0.000565902	1.25511	669.736	718	9243	regulation of biological process	1	66	1505
BP	GO:0019932	0.000582708	2.11402	14.4917	28	200	second-messenger-mediated signaling	1	66	1505
BP	GO:0010243	0.000587423	1.50179	61.5899	87	850	response to organonitrogen compound	1	66	1505
BP	GO:0010647	0.000594627	1.392	101.587	133	1402	positive regulation of cell communication	1	66	1505
BP	GO:0001525	0.000596192	1.77396	27.2445	45	376	angiogenesis	1	66	1505
BP	GO:0038127	0.000596844	1.81327	24.9258	42	344	ERBB signaling pathway	1	66	1505
BP	GO:0042221	0.000601963	1.26549	261.286	306	3606	response to chemical	1	66	1505
BP	GO:1901701	0.000623528	1.47569	67.6764	94	934	cellular response to oxygen-containing compound	1	66	1505
BP	GO:0071872	0.000631544	10.7144	0.797046	5	11	cellular response to epinephrine stimulus	1	66	1505
BP	GO:0048534	0.000646242	1.55358	49.9965	73	690	hematopoietic or lymphoid organ development	1	66	1505
BP	GO:0014009	0.000666198	6.00765	1.59409	7	22	glial cell proliferation	1	66	1505
BP	GO:0071310	0.000667326	1.33353	141.439	177	1952	cellular response to organic substance	1	66	1505
BP	GO:0032869	0.000685052	1.78564	25.8678	43	357	cellular response to insulin stimulus	1	66	1505
BP	GO:0070371	0.000687695	2.05822	15.3612	29	212	ERK1 and ERK2 cascade	1	66	1505
BP	GO:0023056	0.000716427	1.38736	100.283	131	1384	positive regulation of signaling	1	66	1505
BP	GO:0048675	0.000723094	2.89333	5.94161	15	82	axon extension	1	66	1505
BP	GO:0010033	0.000732905	1.29723	182.161	221	2514	response to organic substance	1	66	1505
BP	GO:0006810	0.000735212	1.2527	287.806	333	3972	transport	1	66	1505
BP	GO:0009790	0.000738417	1.46965	67.1692	93	927	embryo development	1	66	1505
BP	GO:0048736	0.000742367	2.22281	11.8832	24	164	appendage development	1	66	1505
BP	GO:0060173	0.000742367	2.22281	11.8832	24	164	limb development	1	66	1505
BP	GO:0046847	0.000742612	3.63857	3.62293	11	50	filopodium assembly	1	66	1505
BP	GO:0007173	0.000785291	1.79878	24.491	41	338	epidermal growth factor receptor signaling pathway	1	66	1505
BP	GO:0006893	0.000808819	3.90717	3.11572	10	43	Golgi to plasma membrane transport	1	66	1505
BP	GO:0001568	0.000824744	1.63139	37.2438	57	514	blood vessel development	1	66	1505
BP	GO:0001763	0.000859501	2.08562	14.1294	27	195	morphogenesis of a branching structure	1	66	1505
BP	GO:0048846	0.000880648	7.01723	1.2318	6	17	axon extension involved in axon guidance	1	66	1505
BP	GO:1902284	0.000880648	7.01723	1.2318	6	17	neuron projection extension involved in neuron projection guidance	1	66	1505
BP	GO:1902667	0.000880648	7.01723	1.2318	6	17	regulation of axon guidance	1	66	1505
BP	GO:0010810	0.000895019	2.28018	10.6514	22	147	regulation of cell-substrate adhesion	1	66	1505
BP	GO:0045664	0.000895802	1.67351	32.534	51	449	regulation of neuron differentiation	1	66	1505
BP	GO:0035235	0.000898317	5.63175	1.66655	7	23	ionotropic glutamate receptor signaling pathway	1	66	1505
BP	GO:0060284	0.000907294	1.52711	51.4457	74	710	regulation of cell development	1	66	1505
BP	GO:0007010	0.000946416	1.45049	69.4154	95	958	cytoskeleton organization	1	66	1505
BP	GO:0034332	0.000998293	2.50376	8.04292	18	111	adherens junction organization	1	66	1505
CC	GO:0042995	5.67e-11	1.79687	115.251	183	1599	cell projection	4.5e-08	66	1505
CC	GO:0071944	2.5e-10	1.51844	305.462	397	4238	cell periphery	1.99e-07	66	1505
CC	GO:0031252	5.42e-10	2.80243	23.2087	56	322	cell leading edge	4.3e-07	66	1505
CC	GO:0005886	2e-09	1.48892	298.975	385	4148	plasma membrane	1.59e-06	66	1505
CC	GO:0030027	2.12e-09	3.79623	10.9557	34	152	lamellipodium	1.68e-06	66	1505
CC	GO:0043005	4.66e-09	1.98158	58.5984	104	813	neuron projection	3.7e-06	66	1505
CC	GO:0030054	8.27e-09	1.85107	73.8787	123	1025	cell junction	6.57e-06	66	1505
CC	GO:0098590	1.06e-08	1.95186	58.7426	103	815	plasma membrane region	8.423e-06	66	1505
CC	GO:0098589	1.07e-08	1.86046	71.0677	119	986	membrane region	8.48e-06	66	1505
CC	GO:0097458	1.21e-07	1.74918	77.4105	123	1074	neuron part	9.61e-05	66	1505
CC	GO:0098805	1.26e-07	1.59446	123.828	179	1718	whole membrane	0.000100344	66	1505
CC	GO:0044459	4.63e-07	1.49978	160.948	219	2233	plasma membrane part	0.000367816	66	1505
CC	GO:0005912	5.55e-07	2.15068	30.993	60	430	adherens junction	0.000440283	66	1505
CC	GO:0070161	8.89e-07	2.10107	32.1463	61	446	anchoring junction	0.000705482	66	1505
CC	GO:0016020	1.88e-06	1.34091	549.874	624	7629	membrane	0.00149242	66	1505
CC	GO:0030425	2.19e-06	2.15534	27.245	53	378	dendrite	0.00173868	66	1505
CC	GO:0015629	4.417e-06	2.06502	29.3353	55	407	actin cytoskeleton	0.00350713	66	1505
CC	GO:0098794	5.22e-06	2.21222	23.0646	46	320	postsynapse	0.00414424	66	1505
CC	GO:0045202	8.29e-06	1.81607	44.3272	74	615	synapse	0.00658002	66	1505
CC	GO:0030018	8.47e-06	3.42593	7.27976	21	101	Z disc	0.00672332	66	1505
CC	GO:0043235	1.1e-05	2.22732	20.9023	42	290	receptor complex	0.00875485	66	1505
CC	GO:0044425	1.46e-05	1.30976	396.855	462	5506	membrane part	0.011557	66	1505
CC	GO:0031674	1.58e-05	3.15569	8.14468	22	113	I band	0.0125108	66	1505
CC	GO:0030055	1.74e-05	2.04293	26.308	49	365	cell-substrate junction	0.0138105	66	1505
CC	GO:0005938	2.9e-05	2.37574	15.4965	33	215	cell cortex	0.0230436	66	1505
CC	GO:0005924	2.9202e-05	2.01235	26.0918	48	362	cell-substrate adherens junction	0.0231864	66	1505
CC	GO:0036477	3.3e-05	1.79246	39.8585	66	553	somatodendritic compartment	0.0261832	66	1505
CC	GO:0097060	3.37e-05	2.32076	16.2894	34	226	synaptic membrane	0.0267902	66	1505
CC	GO:0042641	3.85e-05	4.23286	4.10838	14	57	actomyosin	0.0305655	66	1505
CC	GO:0005737	4.2349e-05	1.29618	664.764	726	9223	cytoplasm	0.0336251	66	1505
CC	GO:0005925	4.53e-05	1.98797	25.8035	47	358	focal adhesion	0.0359878	66	1505
CC	GO:0014069	4.87e-05	2.50752	12.5414	28	174	postsynaptic density	0.0386394	66	1505
CC	GO:0031012	5.86e-05	1.94883	26.8126	48	372	extracellular matrix	0.0465255	66	1505
CC	GO:0005578	8.56e-05	2.01219	22.7763	42	316	proteinaceous extracellular matrix	0.0679682	66	1505
CC	GO:0045211	9.9072e-05	2.39159	13.0459	28	181	postsynaptic membrane	0.0786632	66	1505
CC	GO:0044463	0.000106678	1.59419	58.4543	87	811	cell projection part	0.0847025	66	1505
CC	GO:0001725	0.000113485	4.3278	3.45969	12	48	stress fiber	0.0901069	66	1505
CC	GO:0001726	0.000130584	2.54587	10.5953	24	147	ruffle	0.103684	66	1505
CC	GO:0098802	0.000176451	2.43461	11.4602	25	159	plasma membrane receptor complex	0.140102	66	1505
CC	GO:0032432	0.000257174	3.89391	3.74799	12	52	actin filament bundle	0.204196	66	1505
CC	GO:0098797	0.000268808	1.75523	32.4346	53	450	plasma membrane protein complex	0.213433	66	1505
CC	GO:0030016	0.000274766	2.22942	13.8387	28	192	myofibril	0.218164	66	1505
CC	GO:0005911	0.000340978	1.85453	25.0107	43	347	cell-cell junction	0.270736	66	1505
CC	GO:0044449	0.000377684	2.21613	13.4063	27	186	contractile fiber part	0.299881	66	1505
CC	GO:0030017	0.00041945	2.27991	12.1089	25	168	sarcomere	0.333043	66	1505
CC	GO:0012505	0.000442481	1.28238	229.565	274	3185	endomembrane system	0.35133	66	1505
CC	GO:0019898	0.000544288	2.03478	16.5777	31	230	extrinsic component of membrane	0.432165	66	1505
CC	GO:0043292	0.000685489	2.08764	14.6316	28	203	contractile fiber	0.544278	66	1505
MF	GO:0019199	2.34e-07	4.71109	5.43311	20	76	transmembrane receptor protein kinase activity	0.000331779	66	1505
MF	GO:0019899	1.1e-06	1.58242	106.661	154	1492	enzyme binding	0.00156421	66	1505
MF	GO:0004672	1.18e-06	1.98537	38.3178	69	536	protein kinase activity	0.00166812	66	1505
MF	GO:0098772	7.52e-06	1.61931	76.421	114	1069	molecular function regulator	0.0106538	66	1505
MF	GO:0016301	7.79e-06	1.77163	49.7559	81	696	kinase activity	0.011037	66	1505
MF	GO:0005001	9.01e-06	11.6281	1.2153	8	17	transmembrane receptor protein tyrosine phosphatase activity	0.0127595	66	1505
MF	GO:0019198	9.01e-06	11.6281	1.2153	8	17	transmembrane receptor protein phosphatase activity	0.0127595	66	1505
MF	GO:0019904	1.03e-05	1.87233	38.4607	66	538	protein domain specific binding	0.0145853	66	1505
MF	GO:0016773	1.1991e-05	1.78788	45.6096	75	638	phosphotransferase activity, alcohol group as acceptor	0.0169792	66	1505
MF	GO:0004714	1.47e-05	4.37888	4.2893	15	60	transmembrane receptor protein tyrosine kinase activity	0.0208814	66	1505
MF	GO:0003779	2.55e-05	2.04275	25.2354	47	353	actin binding	0.0360463	66	1505
MF	GO:0015370	4.14e-05	4.91646	3.14549	12	44	solute:sodium symporter activity	0.0585767	66	1505
MF	GO:0005343	4.84e-05	6.92821	1.8587	9	26	organic acid:sodium symporter activity	0.0684829	66	1505
MF	GO:0004713	5.66e-05	2.7806	9.43646	23	132	protein tyrosine kinase activity	0.0801908	66	1505
MF	GO:0005515	9.83e-05	1.29844	661.124	716	9248	protein binding	0.139203	66	1505
MF	GO:0030165	0.00010506	3.38911	5.57609	16	78	PDZ domain binding	0.148765	66	1505
MF	GO:0004970	0.000147634	8.31523	1.28679	7	18	ionotropic glutamate receptor activity	0.20905	66	1505
MF	GO:0060589	0.000169901	2.06143	19.0874	36	267	nucleoside-triphosphatase regulator activity	0.24058	66	1505
MF	GO:0051020	0.000170548	2.13767	16.9427	33	237	GTPase binding	0.241495	66	1505
MF	GO:0005543	0.000171569	1.97666	22.0184	40	308	phospholipid binding	0.242941	66	1505
MF	GO:0019838	0.000273798	2.74417	7.86372	19	110	growth factor binding	0.387699	66	1505
MF	GO:0005088	0.00027891	2.65621	8.50711	20	119	Ras guanyl-nucleotide exchange factor activity	0.394937	66	1505
MF	GO:0035091	0.000291927	2.29937	12.5105	26	175	phosphatidylinositol binding	0.413369	66	1505
MF	GO:0016772	0.000297341	1.54745	58.6204	85	820	transferase activity, transferring phosphorus-containing groups	0.421035	66	1505
MF	GO:0090482	0.000346555	26.0744	0.42893	4	6	vitamin transmembrane transporter activity	0.490722	66	1505
MF	GO:0005085	0.000350001	2.26857	12.6534	26	177	guanyl-nucleotide exchange factor activity	0.495601	66	1505
MF	GO:0017048	0.000368431	3.27819	5.00418	14	70	Rho GTPase binding	0.521698	66	1505
MF	GO:0017124	0.000382811	2.7492	7.43479	18	104	SH3 domain binding	0.54206	66	1505
MF	GO:0005096	0.000405177	2.10494	15.5845	30	218	GTPase activator activity	0.573731	66	1505
MF	GO:0008013	0.000505329	3.34042	4.57525	13	64	beta-catenin binding	0.715545	66	1505
MF	GO:0030695	0.000539717	2.01072	17.3002	32	242	GTPase regulator activity	0.764239	66	1505
MF	GO:0048365	0.000609221	4.52692	2.50209	9	35	Rac GTPase binding	0.862657	66	1505
MF	GO:0004674	0.000668821	1.75053	28.1664	46	394	protein serine/threonine kinase activity	0.94705	66	1505
MF	GO:0004702	0.000691001	3.41654	4.14632	12	58	receptor signaling protein serine/threonine kinase activity	0.978457	66	1505
MF	GO:0031267	0.000753107	2.04376	15.4415	29	216	small GTPase binding	1	66	1505
MF	GO:0008092	0.000806698	1.52558	52.9014	76	740	cytoskeletal protein binding	1	66	1505

[truncated: 2 more sheets: Table 11, Table 12]
